# Supplementary material for: Reduction in hippocampal cholinergic neurostimulating peptide enhances memory impairment in AppNL‐G‐F KI mice
Source: Alzheimers Dement. 2026 Jun 3;22(6):e71531. doi: 10.1002/alz.71531 (PMC13240342; doi:10.1002/alz.71531)
Supplement: Supplementary file 1 — Supporting Information: alz71531‐sup‐0001‐tableS1.xlsx [file ALZ-22-e71531-s009.xlsx]

## Sheet: B
Supplementary Table S1 (B)
HCNP-pp levels in the four groups of mice quantified by Western blotting
N=5
9-10-months-old male mice
one-way ANOVA: F(3, 16)=24.25, P<0.001
post hoc Tukey					p value	significant
	WT vs HCNP-pp floxed				0.017	*
	WT vs AppKI/floxed				0.005	**
	WT vs AppKI/HCNP-pp cKO				<0.001	**
	HCNP-pp floxed vs AppKI/floxed				0.938	n.s.
	HCNP-pp floxed vs AppKI/HCNP-pp cKO				<0.001	**
	AppKI/floxed vs AppKI/HCNP-pp cKO				0.002	**
Raw data
group	mice	HCNP-pp	βactin	ratio
WT	1	728935	568242	1.28279
WT	2	681938	599091	1.13829
WT	3	695121	543655	1.27861
WT	4	611870	484467	1.26298
WT	5	694248	489367	1.41867
HCNP-pp floxed	1	416421	433366	0.960899
HCNP-pp floxed	2	453494	466676	0.971753
HCNP-pp floxed	3	477975	540198	0.884814
HCNP-pp floxed	4	331544	522633	0.634372
HCNP-pp floxed	5	453281	546908	0.828807
AppKI/floxed	1	483832	467049	1.03593
AppKI/floxed	2	526682	495998	1.06186
AppKI/floxed	3	521873	539852	0.966696
AppKI/floxed	4	225928	535696	0.421747
AppKI/floxed	5	244719	554005	0.441727
AppKI/HCNP-pp cKO	1	66402	595061	0.111589
AppKI/HCNP-pp cKO	2	73312	639557	0.114629
AppKI/HCNP-pp cKO	3	134516	631520	0.213004
AppKI/HCNP-pp cKO	4	234769	628556	0.373505
AppKI/HCNP-pp cKO	5	233776	641586	0.364372

## Sheet: C
Supplementary Table S1 (C)
HCNP-pp levels in WT and AppKI mice quantified by Western blotting
N=5
WT: 9-10-months-old male mice
AppKI: 9-months-old female mice
Student's t-test: t(8)=-0.50, P=0.63
Raw data
group	mice	HCNP-pp	βactin	ratio
WT	1	510279	349192	1.46131
WT	2	507648	386612	1.31307
WT	3	479946	439406	1.09226
WT	4	444268	413396	1.07468
WT	5	450108	405992	1.10866
AppKI	1	459082	354745	1.29412
AppKI	2	441327	316908	1.3926
AppKI	3	428455	313485	1.36675
AppKI	4	426966	347299	1.22939
AppKI	5	384644	376446	1.02178
