# Supplementary material for: Reduction in hippocampal cholinergic neurostimulating peptide enhances memory impairment in AppNL‐G‐F KI mice
Source: Alzheimers Dement. 2026 Jun 3;22(6):e71531. doi: 10.1002/alz.71531 (PMC13240342; doi:10.1002/alz.71531)
Supplement: Supplementary file 2 — Supporting Information: alz71531‐sup‐0002‐tableS2.xlsx [file ALZ-22-e71531-s004.xlsx]

## Sheet: A
Supplementary Table S2 (A)
Novel object recognition (NOR)
N=18, male mice
4, 6, 9 months
Discrimination Index (DI) = (T_novel-T_familiar)/(T_novel+T_familiar)
Linear mixed-effects model including group, month (4, 6, 9), and their interaction as fixed effects and mouse ID as a random intercept.
Reference group: AppKI/HCNP-pp cKO; Reference month: 4 months.
Fixed effect	β ± SE	z	p value	95% CI
Intercept	0.087 ± 0.036	2.391	0.017	0.016 – 0.158
Group: AppKI/floxed	0.069 ± 0.051	1.334	0.182	-0.032 – 0.169
Group: HCNP-pp floxed	0.063 ± 0.051	1.225	0.221	-0.038 – 0.164
Group: WT	0.055 ± 0.051	1.061	0.289	-0.046 – 0.155
Month: 6	0.038 ± 0.051	0.73	0.465	-0.063 – 0.138
Month: 9	-0.045 ± 0.051	-0.882	0.378	-0.146 – 0.055
AppKI/floxed × Month 6	0.027 ± 0.073	0.372	0.71	-0.116 – 0.171
HCNP-pp floxed × Month 6	-0.049 ± 0.073	-0.674	0.5	-0.192 – 0.093
WT × Month 6	-0.038 ± 0.073	-0.522	0.602	-0.180 – 0.105
AppKI/floxed × Month 9	0.045 ± 0.074	0.614	0.539	-0.099 – 0.190
HCNP-pp floxed × Month 9	0.116 ± 0.073	1.595	0.111	-0.027 – 0.258
WT × Month 9	0.117 ± 0.073	1.612	0.107	-0.025 – 0.260
Raw data
group	mouse	DI
		4 months	6 months	9 months
WT	1	-0.111111	0.141871	0.189573
WT	2	0.173346	-0.120343	0.231463
WT	3	0.225563	0.235607	0.178163
WT	4	0.0566497	0.0105221	0.426892
WT	5	0.105918	0.218363	0.280664
WT	6	0.304392	0.0835214	0.201087
WT	7	0.238887	0.232829	0.500759
WT	8	0.221706	0.194671	0.243276
WT	9	-0.204241	-0.107798	0.116856
WT	10	-0.0481998	0.226537	0.251497
WT	11	0.171214	0.249279	0.155152
WT	12	0.0891592	-0.0642233	0.102787
WT	13	0.192572	0.0298375	0.190235
WT	14	0.310797	0.121126	0.0656506
WT	15	0.145376	0.082021	0.198078
WT	16	0.384699	0.632032	0.310952
WT	17	0.0927977	0.185685	0.0711431
WT	18	0.196422	0.187403	0.125367
HCNP-pp floxed	1	0.150672	0.336011	0.263398
HCNP-pp floxed	2	0.0611749	0.100771	0.474065
HCNP-pp floxed	3	0.261649	0.246877	0.136187
HCNP-pp floxed	4	0.214074	-0.063575	0.0143737
HCNP-pp floxed	5	0.237017	0.101327	0.31748
HCNP-pp floxed	6	-0.0183394	0.273738	0.149005
HCNP-pp floxed	7	0.291995	-0.0781006	0.275779
HCNP-pp floxed	8	0.239969	0.334796	0.328413
HCNP-pp floxed	9	0.199275	0.157069	0.197905
HCNP-pp floxed	10	0.16755	0.196643	0.054995
HCNP-pp floxed	11	-0.000756511	0.0985366	0.257948
HCNP-pp floxed	12	0.310328	0.184128	0.415838
HCNP-pp floxed	13	0.452673	0.067601	-0.0270108
HCNP-pp floxed	14	-0.102768	0.145209	0.165073
HCNP-pp floxed	15	0.25067	-0.143715	0.282325
HCNP-pp floxed	16	-0.00273973	0.172108	-0.0384924
HCNP-pp floxed	17	0.0392132	0.313899	0.458701
HCNP-pp floxed	18	-0.0543347	0.047619	0.241856
AppKI/floxed	1	0.0838766	0.194209	0.232118
AppKI/floxed	2	0.17296	0.0338653	0.27791
AppKI/floxed	3	0.244818	0.025	0.21733
AppKI/floxed	4	-0.149784	0.0645549	0.239358
AppKI/floxed	5	0.0914712	0.130051	0.219972
AppKI/floxed	6	0.097988	0.300357	0.15125
AppKI/floxed	7	0.418332	0.0535094	0.152935
AppKI/floxed	8	0.0321434	0.508189	※1		※1 excluded because it explored only the familiar object.
AppKI/floxed	9	0.108046	0.206079	0.220944
AppKI/floxed	10	0.0428149	0.120168	0.32037
AppKI/floxed	11	0.317847	※2	0.206858		※2 excluded because it explored only the novel object.
AppKI/floxed	12	0.0535346	0.164467	0.0306122
AppKI/floxed	13	0.232794	0.141575	0.0311987
AppKI/floxed	14	0.312634	0.357381	0.0694568
AppKI/floxed	15	0.31063	0.703493	0.00657895
AppKI/floxed	16	0.0102249	0.582636	0.202073
AppKI/floxed	17	0.331458	0.0418848	death
AppKI/floxed	18	0.0864263	0.117318	-0.0920666
AppKI/HCNP-pp cKO	1	0.0913563	-0.235018	0.103518
AppKI/HCNP-pp cKO	2	-0.255121	0.0586918	0.152941
AppKI/HCNP-pp cKO	3	0.182549	0.11317	0.0771134
AppKI/HCNP-pp cKO	4	-0.0761246	0.169396	0.14678
AppKI/HCNP-pp cKO	5	-0.0479394	0.248053	0.147224
AppKI/HCNP-pp cKO	6	0.536934	0.199543	0.0486039
AppKI/HCNP-pp cKO	7	0.115835	0.228122	0.0481804
AppKI/HCNP-pp cKO	8	0.219532	0.0960126	-0.19791
AppKI/HCNP-pp cKO	9	0.0516786	-0.0602451	0.0921723
AppKI/HCNP-pp cKO	10	0.0873883	-0.0577762	0.0371517
AppKI/HCNP-pp cKO	11	-0.090496	0.583751	-0.0738786
AppKI/HCNP-pp cKO	12	0.265696	0.403326	-0.0297137
AppKI/HCNP-pp cKO	13	0.0351773	0.00834471	0.0110396
AppKI/HCNP-pp cKO	14	-0.180196	0.0644898	0.0527334
AppKI/HCNP-pp cKO	15	0.167434	0.215517	0.0125142
AppKI/HCNP-pp cKO	16	0.274466	-0.130472	0.0594097
AppKI/HCNP-pp cKO	17	0.0681159	0.282166	0.0367171
AppKI/HCNP-pp cKO	18	0.117939	0.0529829	0.0231425

## Sheet: B
Supplementary Table S2 (B)
Y-maze test
N=18, male mice
4, 6, 9 months
Linear mixed-effects model including group, month (4, 6, 9), and their interaction as fixed effects and mouse ID as a random intercept.
Reference group: AppKI/HCNP-pp cKO; Reference month: 4 months.
Fixed effect	β ± SE	z	p value	95% CI
Intercept	63.070 ± 4.690	13.448	0	53.878 – 72.261
Group: AppKI/floxed	3.387 ± 6.373	0.531	0.595	-9.103 – 15.876
Group: HCNP-pp floxed	-0.212 ± 6.016	-0.035	0.972	-12.004 – 11.580
Group: WT	4.825 ± 6.100	0.791	0.429	-7.130 – 16.781
Month: 6	-8.639 ± 5.334	-1.62	0.105	-19.092 – 1.815
Month: 9	-6.304 ± 5.334	-1.131	0.258	-16.488 – 4.419
AppKI/floxed × Month 6	5.066 ± 7.315	0.693	0.489	-9.272 – 19.404
HCNP-pp floxed × Month 6	5.162 ± 7.007	0.737	0.461	-8.572 – 18.896
WT × Month 6	3.358 ± 7.709	0.474	0.635	-10.516 – 17.233
AppKI/floxed × Month 9	5.967 ± 7.341	0.813	0.416	-8.420 – 20.354
HCNP-pp floxed × Month 9	3.678 ± 7.007	0.525	0.6	-10.056 – 17.412
WT × Month 9	-4.895 ±7.709	-0.692	0.489	-18.770 – 8.980
Raw data
group	mouse	Alteration rate (%)
		4 months	6 months	9 months
WT	1	78.5714	50	50
WT	2	※	※	62.5		※Excluded because the number of arm entries in the Y-maze was fewer than 10.
WT	3	90	61.5385	30
WT	4	※	※	※
WT	5	66.6667	66.6667	66.6667
WT	6	56.25	44.4444	※
WT	7	66.6667	61.5385	50
WT	8	63.1579	70	84.6154
WT	9	72.2222	46.6667	88.2353
WT	10	78.5714	34.4828	66.6667
WT	11	68.1818	48.1481	53.3333
WT	12	※	76.9231	66.6667
WT	13	47.3684	62.5	47.8261
WT	14	70.5882	72.7273	71.4286
WT	15	50	※	61.5385
WT	16	66.6667	※	47.0588
WT	17	78.7879	71.4286	53.8462
WT	18	52.9412	60	50
HCNP-pp floxed	1	58.3333	70	※
HCNP-pp floxed	2	54.5455	45.4545	69.2308
HCNP-pp floxed	3	※	70	87.5
HCNP-pp floxed	4	66.6667	66.6667	62.5
HCNP-pp floxed	5	60	60	68.4211
HCNP-pp floxed	6	66.6667	71.4286	※
HCNP-pp floxed	7	52.9412	50	38.4615
HCNP-pp floxed	8	40	54.5455	50
HCNP-pp floxed	9	64.7059	50	50
HCNP-pp floxed	10	70	62.5	75
HCNP-pp floxed	11	66.6667	56.25	66.6667
HCNP-pp floxed	12	70	※	※
HCNP-pp floxed	13	66.6667	56.25	57.1429
HCNP-pp floxed	14	73.913	59.0909	62.5
HCNP-pp floxed	15	56.25	70	50
HCNP-pp floxed	16	※	※	45.4545
HCNP-pp floxed	17	84.2105	60	60
HCNP-pp floxed	18	48.2759	37.5	46.1538
AppKI/floxed	1	66.6667	72.7273	66.6667
AppKI/floxed	2	68.75	69.2308	58.3333
AppKI/floxed	3	83.3333	64.2857	78.5714
AppKI/floxed	4	69.2308	40	75
AppKI/floxed	5	45.4545	※	75
AppKI/floxed	6	76.9231	63.6364	64.2857
AppKI/floxed	7	64.2857	47.8261	75
AppKI/floxed	8	72.2222	53.3333	※
AppKI/floxed	9	※	66.6667	66.6667
AppKI/floxed	10	※	69.2308	64.2857
AppKI/floxed	11	※	36.8421	52.9412
AppKI/floxed	12	※	70	93.75
AppKI/floxed	13	61.9048	57.8947	35.2941
AppKI/floxed	14	61.5385	40	42.8571
AppKI/floxed	15	61.5385	55.5556	78.5714
AppKI/floxed	16	※	※	66.6667
AppKI/floxed	17	※	※	death
AppKI/floxed	18	58.3333	81.8182	52.6316
AppKI/HCNP-pp cKO	1	※	※	※
AppKI/HCNP-pp cKO	2	50	55.5556	60
AppKI/HCNP-pp cKO	3	70	66.6667	62.5
AppKI/HCNP-pp cKO	4	64.7059	46.1538	55.5556
AppKI/HCNP-pp cKO	5	※	※	50
AppKI/HCNP-pp cKO	6	※	41.6667	50
AppKI/HCNP-pp cKO	7	58.3333	66.6667	66.6667
AppKI/HCNP-pp cKO	8	※	64.2857	70
AppKI/HCNP-pp cKO	9	※	58.3333	60
AppKI/HCNP-pp cKO	10	57.6923	57.6923	65
AppKI/HCNP-pp cKO	11	57.8947	71.4286	57.1429
AppKI/HCNP-pp cKO	12	※	※	80
AppKI/HCNP-pp cKO	13	※	68.1818	64
AppKI/HCNP-pp cKO	14	72	※	55.5556
AppKI/HCNP-pp cKO	15	71.4286	60	46.1538
AppKI/HCNP-pp cKO	16	92.3077	61.5385	76.9231
AppKI/HCNP-pp cKO	17	50	60	50
AppKI/HCNP-pp cKO	18	※	44.4444	57.1429

## Sheet: C
Supplementary Table S2 (C)
Novel object recognition test of 9-month-old male mice
WT N=18, HCNP-pp floxed N=18, AppKI/floxed N=17, AppKI/HCNP-pp cKO N=18
Discrimination Index (DI) = (T_novel-T_familiar)/(T_novel+T_familiar)
one-way ANOVA: F(3, 66)=8.63, P<0.001
post hoc Tukey test					p value	significant
	WT vs HCNP-pp floxed				0.998	n.s.
	WT vs AppKI/floxed				0.498	n.s.
	WT vs AppKI/HCNP-pp cKO				<0.001	**
	HCNP-pp floxed vs AppKI/floxed				0.395	n.s.
	HCNP-pp floxed vs AppKI/HCNP-pp cKO				<0.001	**
	AppKI/floxed vs AppKI/HCNP-pp cKO				0.035	*
Raw data
group	mouse	DI
WT	1	0.189573
WT	2	0.231463
WT	3	0.178163
WT	4	0.426892
WT	5	0.280664
WT	6	0.201087
WT	7	0.500759
WT	8	0.243276
WT	9	0.116856
WT	10	0.251497
WT	11	0.155152
WT	12	0.102787
WT	13	0.190235
WT	14	0.0656506
WT	15	0.198078
WT	16	0.310952
WT	17	0.0711431
WT	18	0.125367
HCNP-pp floxed	1	0.263398
HCNP-pp floxed	2	0.474065
HCNP-pp floxed	3	0.136187
HCNP-pp floxed	4	0.0143737
HCNP-pp floxed	5	0.31748
HCNP-pp floxed	6	0.149005
HCNP-pp floxed	7	0.275779
HCNP-pp floxed	8	0.328413
HCNP-pp floxed	9	0.197905
HCNP-pp floxed	10	0.054995
HCNP-pp floxed	11	0.257948
HCNP-pp floxed	12	0.415838
HCNP-pp floxed	13	-0.0270108
HCNP-pp floxed	14	0.165073
HCNP-pp floxed	15	0.282325
HCNP-pp floxed	16	-0.0384924
HCNP-pp floxed	17	0.458701
HCNP-pp floxed	18	0.241856
AppKI/floxed	1	0.232118
AppKI/floxed	2	0.27791
AppKI/floxed	3	0.21733
AppKI/floxed	4	0.239358
AppKI/floxed	5	0.219972
AppKI/floxed	6	0.15125
AppKI/floxed	7	0.152935
AppKI/floxed	8	※1		※1 excluded because it explored only the familiar object.
AppKI/floxed	9	0.220944
AppKI/floxed	10	0.32037
AppKI/floxed	11	0.206858
AppKI/floxed	12	0.0306122
AppKI/floxed	13	0.0311987
AppKI/floxed	14	0.0694568
AppKI/floxed	15	0.00657895
AppKI/floxed	16	0.202073
AppKI/floxed	17	death
AppKI/floxed	18	-0.0920666
AppKI/HCNP-pp cKO	1	0.103518
AppKI/HCNP-pp cKO	2	0.152941
AppKI/HCNP-pp cKO	3	0.0771134
AppKI/HCNP-pp cKO	4	0.14678
AppKI/HCNP-pp cKO	5	0.147224
AppKI/HCNP-pp cKO	6	0.0486039
AppKI/HCNP-pp cKO	7	0.0481804
AppKI/HCNP-pp cKO	8	-0.19791
AppKI/HCNP-pp cKO	9	0.0921723
AppKI/HCNP-pp cKO	10	0.0371517
AppKI/HCNP-pp cKO	11	-0.0738786
AppKI/HCNP-pp cKO	12	-0.0297137
AppKI/HCNP-pp cKO	13	0.0110396
AppKI/HCNP-pp cKO	14	0.0527334
AppKI/HCNP-pp cKO	15	0.0125142
AppKI/HCNP-pp cKO	16	0.0594097
AppKI/HCNP-pp cKO	17	0.0367171
AppKI/HCNP-pp cKO	18	0.0231425

## Sheet: D
Supplementary Table S2 (D)
Y-maze test of 9-month-old male mice
WT N=18, HCNP-pp floxed N=18, AppKI/floxed N=17, AppKI/HCNP-pp cKO N=18
one-way ANOVA: F(3, 60)=0.78, P=0.51
group	mouse	Alteration rate (%)
WT	1	50
WT	2	62.5
WT	3	30
WT	4	※		※Excluded because the number of arm entries in the Y-maze was fewer than 10.
WT	5	66.6667
WT	6	※
WT	7	50
WT	8	84.6154
WT	9	88.2353
WT	10	66.6667
WT	11	53.3333
WT	12	66.6667
WT	13	47.8261
WT	14	71.4286
WT	15	61.5385
WT	16	47.0588
WT	17	53.8462
WT	18	50
HCNP-pp floxed	1	※
HCNP-pp floxed	2	69.2308
HCNP-pp floxed	3	87.5
HCNP-pp floxed	4	62.5
HCNP-pp floxed	5	68.4211
HCNP-pp floxed	6	※
HCNP-pp floxed	7	38.4615
HCNP-pp floxed	8	50
HCNP-pp floxed	9	50
HCNP-pp floxed	10	75
HCNP-pp floxed	11	66.6667
HCNP-pp floxed	12	※
HCNP-pp floxed	13	57.1429
HCNP-pp floxed	14	62.5
HCNP-pp floxed	15	50
HCNP-pp floxed	16	45.4545
HCNP-pp floxed	17	60
HCNP-pp floxed	18	46.1538
AppKI/floxed	1	66.6667
AppKI/floxed	2	58.3333
AppKI/floxed	3	78.5714
AppKI/floxed	4	75
AppKI/floxed	5	75
AppKI/floxed	6	64.2857
AppKI/floxed	7	75
AppKI/floxed	8	※
AppKI/floxed	9	66.6667
AppKI/floxed	10	64.2857
AppKI/floxed	11	52.9412
AppKI/floxed	12	93.75
AppKI/floxed	13	35.2941
AppKI/floxed	14	42.8571
AppKI/floxed	15	78.5714
AppKI/floxed	16	66.6667
AppKI/floxed	17	52.6316
AppKI/HCNP-pp cKO	1	※
AppKI/HCNP-pp cKO	2	60
AppKI/HCNP-pp cKO	3	62.5
AppKI/HCNP-pp cKO	4	55.5556
AppKI/HCNP-pp cKO	5	50
AppKI/HCNP-pp cKO	6	50
AppKI/HCNP-pp cKO	7	66.6667
AppKI/HCNP-pp cKO	8	70
AppKI/HCNP-pp cKO	9	60
AppKI/HCNP-pp cKO	10	65
AppKI/HCNP-pp cKO	11	57.1429
AppKI/HCNP-pp cKO	12	80
AppKI/HCNP-pp cKO	13	64
AppKI/HCNP-pp cKO	14	55.5556
AppKI/HCNP-pp cKO	15	46.1538
AppKI/HCNP-pp cKO	16	76.9231
AppKI/HCNP-pp cKO	17	50
AppKI/HCNP-pp cKO	18	57.1429

## Sheet: E
Supplementary Table S2 (E)
Open field test of 9-month-old male mice
WT N=18, HCNP-pp floxed N=18, AppKI/floxed N=17, AppKI/HCNP-pp cKO N=18
Distance moved (cm)								Duration in the center zone (s)
one-way ANOVA: F(3, 67)=4.78, P=0.004								one-way ANOVA: F(3, 67)=7.73, P<0.001
post hoc Tukey test					p value	significant		post hoc Tukey test					p value	significant
	WT vs HCNP-pp floxed				0.01	**			WT vs HCNP-pp floxed				0.244	n.s.
	WT vs AppKI/floxed				0.872	n.s.			WT vs AppKI/floxed				0.033	*
	WT vs AppKI/HCNP-pp cKO				1	n.s.			WT vs AppKI/HCNP-pp cKO				0.629	n.s.
	HCNP-pp floxed vs AppKI/floxed				0.086	n.s.			HCNP-pp floxed vs AppKI/floxed				<0.001	**
	HCNP-pp floxed vs AppKI/HCNP-pp cKO				0.009	**			HCNP-pp floxed vs AppKI/HCNP-pp cKO				0.015	*
	AppKI/floxed vs AppKI/HCNP-pp cKO				0.853	n.s.			AppKI/floxed vs AppKI/HCNP-pp cKO				0.377	n.s.
Raw data								Raw data
group	mouse	Distance moved (cm)						group	mouse	Duration in the zenter zone (s)
WT	1	2657.09						WT	1	53.8538
WT	2	3471.47						WT	2	121.522
WT	3	3045.67						WT	3	220.888
WT	4	2897.17						WT	4	71.4715
WT	5	4596.94						WT	5	130.264
WT	6	3010.57						WT	6	117.251
WT	7	4157.92						WT	7	114.114
WT	8	3708.34						WT	8	87.5542
WT	9	3057.34						WT	9	78.6787
WT	10	2648.69						WT	10	94.4945
WT	11	3323.96						WT	11	61.9286
WT	12	3093.19						WT	12	90.0234
WT	13	3646.66						WT	13	113.38
WT	14	3701.95						WT	14	184.718
WT	15	2491.3						WT	15	116.517
WT	16	4169.1						WT	16	80.2135
WT	17	3053.16						WT	17	84.7514
WT	18	2927.56						WT	18	114.781
HCNP-pp floxed	1	1725.36						HCNP-pp floxed	1	36.8368
HCNP-pp floxed	2	2630.31						HCNP-pp floxed	2	192.192
HCNP-pp floxed	3	2308.41						HCNP-pp floxed	3	59.6597
HCNP-pp floxed	4	2673.99						HCNP-pp floxed	4	95.9626
HCNP-pp floxed	5	3451.33						HCNP-pp floxed	5	200.133
HCNP-pp floxed	6	2116.79						HCNP-pp floxed	6	20.6206
HCNP-pp floxed	7	2843.41						HCNP-pp floxed	7	116.116
HCNP-pp floxed	8	1706.35						HCNP-pp floxed	8	36.5699
HCNP-pp floxed	9	2647.02						HCNP-pp floxed	9	48.9823
HCNP-pp floxed	10	3649.6						HCNP-pp floxed	10	64.0641
HCNP-pp floxed	11	2634.7						HCNP-pp floxed	11	57.324
HCNP-pp floxed	12	2220.13						HCNP-pp floxed	12	98.7654
HCNP-pp floxed	13	3138.18						HCNP-pp floxed	13	47.6476
HCNP-pp floxed	14	2961.51						HCNP-pp floxed	14	58.2583
HCNP-pp floxed	15	2217.95						HCNP-pp floxed	15	28.3617
HCNP-pp floxed	16	2415.38						HCNP-pp floxed	16	33.3
HCNP-pp floxed	17	2096.46						HCNP-pp floxed	17	18.9523
HCNP-pp floxed	18	3993.26						HCNP-pp floxed	18	69.1358
AppKI/floxed	1	3330.4						AppKI/floxed	1	148.815
AppKI/floxed	2	3069.54						AppKI/floxed	2	208.008
AppKI/floxed	3	2987.57						AppKI/floxed	3	160.561
AppKI/floxed	4	2892.35						AppKI/floxed	4	147.548
AppKI/floxed	5	3037.65						AppKI/floxed	5	193.26
AppKI/floxed	6	2696.3						AppKI/floxed	6	285.352
AppKI/floxed	7	3286.17						AppKI/floxed	7	265.732
AppKI/floxed	8	2158.23						AppKI/floxed	8	107.841
AppKI/floxed	9	2577.95						AppKI/floxed	9	113.046
AppKI/floxed	10	3429.44						AppKI/floxed	10	158.358
AppKI/floxed	11	3173.72						AppKI/floxed	11	158.625
AppKI/floxed	12	2888.59						AppKI/floxed	12	74.0741
AppKI/floxed	13	3314.66						AppKI/floxed	13	128.061
AppKI/floxed	14	3804.76						AppKI/floxed	14	117.184
AppKI/floxed	15	4436.16						AppKI/floxed	15	160.827
AppKI/floxed	16	3008.53						AppKI/floxed	16	238.639
AppKI/floxed	17	3505.38						AppKI/floxed	17	93.0264
AppKI/HCNP-pp cKO	1	2058.75						AppKI/HCNP-pp cKO	1	231.899
AppKI/HCNP-pp cKO	2	3205.09						AppKI/HCNP-pp cKO	2	115.716
AppKI/HCNP-pp cKO	3	3463.44						AppKI/HCNP-pp cKO	3	142.809
AppKI/HCNP-pp cKO	4	3593.78						AppKI/HCNP-pp cKO	4	198.999
AppKI/HCNP-pp cKO	5	3392.34						AppKI/HCNP-pp cKO	5	123.123
AppKI/HCNP-pp cKO	6	2735.08						AppKI/HCNP-pp cKO	6	74.7414
AppKI/HCNP-pp cKO	7	3657.64						AppKI/HCNP-pp cKO	7	139.673
AppKI/HCNP-pp cKO	8	3142.26						AppKI/HCNP-pp cKO	8	21.4214
AppKI/HCNP-pp cKO	9	2836.37						AppKI/HCNP-pp cKO	9	180.447
AppKI/HCNP-pp cKO	10	4158.32						AppKI/HCNP-pp cKO	10	113.914
AppKI/HCNP-pp cKO	11	3488.69						AppKI/HCNP-pp cKO	11	198.198
AppKI/HCNP-pp cKO	12	2846.05						AppKI/HCNP-pp cKO	12	201.268
AppKI/HCNP-pp cKO	13	5248.88						AppKI/HCNP-pp cKO	13	68.2015
AppKI/HCNP-pp cKO	14	2370.35						AppKI/HCNP-pp cKO	14	23.6236
AppKI/HCNP-pp cKO	15	3611.16						AppKI/HCNP-pp cKO	15	38.3717
AppKI/HCNP-pp cKO	16	3657.17						AppKI/HCNP-pp cKO	16	104.304
AppKI/HCNP-pp cKO	17	2256.79						AppKI/HCNP-pp cKO	17	280.948
AppKI/HCNP-pp cKO	18	4101.38						AppKI/HCNP-pp cKO	18	94.8949
