# Supplementary material for: Reduction in hippocampal cholinergic neurostimulating peptide enhances memory impairment in AppNL‐G‐F KI mice
Source: Alzheimers Dement. 2026 Jun 3;22(6):e71531. doi: 10.1002/alz.71531 (PMC13240342; doi:10.1002/alz.71531)
Supplement: Supplementary file 3 — Supporting Information: alz71531‐sup‐0003‐tableS3.xlsx [file ALZ-22-e71531-s012.xlsx]

## Sheet: A
Supplementary Table S3 (A)
Novel object exploration time
N=18, male mice
4, 6, 9 months
Raw data
group	mouse	T_novel (s)
		4 months	6 months	9 months
WT	1	4.676	3.308	2.259
WT	2	13.849	5.23	3.413
WT	3	5.686	4.067	3.399
WT	4	4.775	2.545	0.971
WT	5	9.961	4.525	2.699
WT	6	10.351	2.4	1.547
WT	7	8.347	3.868	2.471
WT	8	9.208	4.618	3.12
WT	9	4.954	7.9	2.117
WT	10	4.917	4.28	1.672
WT	11	13.394	4.33	2.859
WT	12	6.224	2.732	1.84
WT	13	7.032	1.743	1.877
WT	14	5.603	2.55	1.818
WT	15	3.183	1.649	1.621
WT	16	8.932	3.699	1.191
WT	17	6.365	2.899	2.68
WT	18	8.695	4.581	1.535
HCNP-pp floxed	1	1.199	1.996	0.554
HCNP-pp floxed	2	3.929	3.998	2.444
HCNP-pp floxed	3	4.752	5.24	2.19
HCNP-pp floxed	4	10.438	4.301	2.47
HCNP-pp floxed	5	4.919	1.951	2.133
HCNP-pp floxed	6	2.944	1.489	1.068
HCNP-pp floxed	7	6.303	3.252	1.862
HCNP-pp floxed	8	7.123	1.521	1.08
HCNP-pp floxed	9	9.924	5.164	1.029
HCNP-pp floxed	10	5.066	3.779	2.091
HCNP-pp floxed	11	4.623	1.126	1.919
HCNP-pp floxed	12	5.43	2.447	2.208
HCNP-pp floxed	13	4.443	5.18	1.621
HCNP-pp floxed	14	2.139	1.739	1.401
HCNP-pp floxed	15	3.732	1.141	1.919
HCNP-pp floxed	16	1.82	1.059	1.199
HCNP-pp floxed	17	4.174	4.462	1.404
HCNP-pp floxed	18	1.958	1.144	1.887
AppKI/floxed	1	4.988	4.372	2.179
AppKI/floxed	2	3.774	2.656	2.152
AppKI/floxed	3	2.372	1.681	1.728
AppKI/floxed	4	2.262	2.655	2.009
AppKI/floxed	5	5.119	2.685	2.651
AppKI/floxed	6	2.101	2.366	1.45
AppKI/floxed	7	4.967	2.274	2.288
AppKI/floxed	8	3.484	3.407	※1		※1 excluded because it explored only the familiar object.
AppKI/floxed	9	4.338	1.627	1.061
AppKI/floxed	10	3.349	3.202	1.426
AppKI/floxed	11	3.404	※2	1.091		※2 excluded because it explored only the novel object.
AppKI/floxed	12	3.316	3.618	1.919
AppKI/floxed	13	2.857	1.399	1.884
AppKI/floxed	14	2.135	2.446	1.201
AppKI/floxed	15	2.848	2.39	2.142
AppKI/floxed	16	1.976	1.513	1.16
AppKI/floxed	17	3.314	0.995	death
AppKI/floxed	18	2.049	1.7	0.927
AppKI/HCNP-pp cKO	1	1.553	1.302	1.647
AppKI/HCNP-pp cKO	2	2	2.363	1.274
AppKI/HCNP-pp cKO	3	3.605	1.382	1.306
AppKI/HCNP-pp cKO	4	3.738	4.035	2.422
AppKI/HCNP-pp cKO	5	1.698	1.683	1.126
AppKI/HCNP-pp cKO	6	5.961	1.049	2.028
AppKI/HCNP-pp cKO	7	4.094	5.389	2.045
AppKI/HCNP-pp cKO	8	9.066	2.089	0.614
AppKI/HCNP-pp cKO	9	4.182	2.761	1.179
AppKI/HCNP-pp cKO	10	4.38	2.593	1.34
AppKI/HCNP-pp cKO	11	4.804	4.269	1.053
AppKI/HCNP-pp cKO	12	2.913	1.35	0.898
AppKI/HCNP-pp cKO	13	3.546	3.323	1.099
AppKI/HCNP-pp cKO	14	0.712	0.652	1.088
AppKI/HCNP-pp cKO	15	2.789	3.102	1.335
AppKI/HCNP-pp cKO	16	3.731	1.003	1.382
AppKI/HCNP-pp cKO	17	2.948	3.149	1.2
AppKI/HCNP-pp cKO	18	2.929	1.262	0.84

## Sheet: B
Supplementary Table S3 (B)
Familiar object exploration time
N=18, male mice
4, 6, 9 months
Raw data
group	mouse	T_familiar (s)
		4 months	6 months	9 months
WT	1	5.845	2.486	1.539
WT	2	9.757	6.661	2.13
WT	3	3.593	2.516	2.371
WT	4	4.263	2.492	0.39
WT	5	8.053	2.903	1.516
WT	6	5.52	2.03	1.029
WT	7	5.128	2.407	0.822
WT	8	5.866	3.113	1.899
WT	9	7.497	9.809	1.674
WT	10	5.415	2.699	1
WT	11	9.478	2.602	2.091
WT	12	5.205	3.107	1.497
WT	13	4.761	1.642	1.277
WT	14	2.946	1.999	1.594
WT	15	2.375	1.399	1.085
WT	16	3.969	0.834	0.626
WT	17	5.284	1.991	2.324
WT	18	5.84	3.135	1.193
HCNP-pp floxed	1	0.885	0.992	0.323
HCNP-pp floxed	2	3.476	3.266	0.872
HCNP-pp floxed	3	2.781	3.165	1.665
HCNP-pp floxed	4	6.757	4.885	2.4
HCNP-pp floxed	5	3.034	1.592	1.105
HCNP-pp floxed	6	3.054	0.849	0.791
HCNP-pp floxed	7	3.454	3.803	1.057
HCNP-pp floxed	8	4.366	0.758	0.546
HCNP-pp floxed	9	6.626	3.762	0.689
HCNP-pp floxed	10	3.612	2.537	1.873
HCNP-pp floxed	11	4.63	0.924	1.132
HCNP-pp floxed	12	2.858	1.686	0.911
HCNP-pp floxed	13	1.674	4.524	1.711
HCNP-pp floxed	14	2.629	1.298	1.004
HCNP-pp floxed	15	2.236	1.524	1.074
HCNP-pp floxed	16	1.83	0.748	1.295
HCNP-pp floxed	17	3.859	2.33	0.521
HCNP-pp floxed	18	2.183	1.04	1.152
AppKI/floxed	1	4.216	2.95	1.358
AppKI/floxed	2	2.661	2.482	1.216
AppKI/floxed	3	1.439	1.599	1.111
AppKI/floxed	4	3.059	2.333	1.233
AppKI/floxed	5	4.261	2.067	1.695
AppKI/floxed	6	1.726	1.273	1.069
AppKI/floxed	7	2.037	2.043	1.681
AppKI/floxed	8	3.267	1.111	※1		※1 excluded because it explored only the familiar object.
AppKI/floxed	9	3.492	1.071	0.677
AppKI/floxed	10	3.074	2.515	0.734
AppKI/floxed	11	1.762	※2	0.717		※2 excluded because it explored only the novel object.
AppKI/floxed	12	2.979	2.596	1.805
AppKI/floxed	13	1.778	1.052	1.77
AppKI/floxed	14	1.118	1.158	1.045
AppKI/floxed	15	1.498	0.416	2.114
AppKI/floxed	16	1.936	0.399	0.77
AppKI/floxed	17	1.664	0.915	death
AppKI/floxed	18	1.723	1.343	1.115
AppKI/HCNP-pp cKO	1	1.293	2.102	1.338
AppKI/HCNP-pp cKO	2	3.37	2.101	0.936
AppKI/HCNP-pp cKO	3	2.492	1.101	1.119
AppKI/HCNP-pp cKO	4	4.354	2.866	1.802
AppKI/HCNP-pp cKO	5	1.869	1.014	0.837
AppKI/HCNP-pp cKO	6	1.796	0.7	1.84
AppKI/HCNP-pp cKO	7	3.244	3.387	1.857
AppKI/HCNP-pp cKO	8	5.802	1.723	0.917
AppKI/HCNP-pp cKO	9	3.771	3.115	0.98
AppKI/HCNP-pp cKO	10	3.676	2.911	1.244
AppKI/HCNP-pp cKO	11	5.76	1.122	1.221
AppKI/HCNP-pp cKO	12	1.69	0.574	0.953
AppKI/HCNP-pp cKO	13	3.305	3.268	1.075
AppKI/HCNP-pp cKO	14	1.025	0.573	0.979
AppKI/HCNP-pp cKO	15	1.989	2.002	1.302
AppKI/HCNP-pp cKO	16	2.124	1.304	1.227
AppKI/HCNP-pp cKO	17	2.572	1.763	1.115
AppKI/HCNP-pp cKO	18	2.311	1.135	0.802

## Sheet: C
Supplementary Table S3 (C)
Novel object recognition test of 12-months-old female mice
HCNP-pp floxed N=16, AppKI/floxed N=14, AppKI/HCNP-pp cKO N=16
Discrimination Index (DI) = (T_novel-T_familiar)/(T_novel+T_familiar)
Welch's ANOVA: F(2, 25.88) = 13.24, P<0.001
post hoc Games-Howell test					p value	significant
	HCNP-pp floxed vs AppKI/floxed				0.214	n.s.
	HCNP-pp floxed vs AppKI/HCNP-pp cKO				<0.001	**
	AppKI/floxed vs AppKI/HCNP-pp cKO				0.31	n.s.
Raw data
group	mouse	T novel (s)			group	mouse	T familiar (s)			group	mouse	DI
HCNP-pp floxed	1	5.12			HCNP-pp floxed	1	3.3			HCNP-pp floxed	1	0.216152
HCNP-pp floxed	2	4.85			HCNP-pp floxed	2	1.89			HCNP-pp floxed	2	0.439169
HCNP-pp floxed	3	3.09			HCNP-pp floxed	3	2.9			HCNP-pp floxed	3	0.0317195
HCNP-pp floxed	4	2.27			HCNP-pp floxed	4	1.58			HCNP-pp floxed	4	0.179221
HCNP-pp floxed	5	2.98			HCNP-pp floxed	5	2.06			HCNP-pp floxed	5	0.18254
HCNP-pp floxed	6	1.86			HCNP-pp floxed	6	1.52			HCNP-pp floxed	6	0.100592
HCNP-pp floxed	7	2.08			HCNP-pp floxed	7	0.98			HCNP-pp floxed	7	0.359477
HCNP-pp floxed	8	2.4			HCNP-pp floxed	8	0.81			HCNP-pp floxed	8	0.495327
HCNP-pp floxed	9	1.81			HCNP-pp floxed	9	1.31			HCNP-pp floxed	9	0.160256
HCNP-pp floxed	10	3.16			HCNP-pp floxed	10	2.01			HCNP-pp floxed	10	0.222437
HCNP-pp floxed	11	3.5			HCNP-pp floxed	11	2.32			HCNP-pp floxed	11	0.202749
HCNP-pp floxed	12	2.28			HCNP-pp floxed	12	1.66			HCNP-pp floxed	12	0.15736
HCNP-pp floxed	13	3.1			HCNP-pp floxed	13	1.81			HCNP-pp floxed	13	0.262729
HCNP-pp floxed	14	3.92			HCNP-pp floxed	14	2.98			HCNP-pp floxed	14	0.136232
HCNP-pp floxed	15	6.17			HCNP-pp floxed	15	5.19			HCNP-pp floxed	15	0.0862676
HCNP-pp floxed	16	4.13			HCNP-pp floxed	16	2.92			HCNP-pp floxed	16	0.171631
AppKI/floxed	1	2.69			AppKI/floxed	1	2.49			AppKI/floxed	1	0.03861
AppKI/floxed	2	0.38			AppKI/floxed	2	1			AppKI/floxed	2	-0.449275
AppKI/floxed	3	1.2			AppKI/floxed	3	0.22			AppKI/floxed	3	0.690141
AppKI/floxed	4	2.62			AppKI/floxed	4	1.91			AppKI/floxed	4	0.156733
AppKI/floxed	5	2.31			AppKI/floxed	5	4.22			AppKI/floxed	5	-0.292496
AppKI/floxed	6	5.91			AppKI/floxed	6	3.82			AppKI/floxed	6	0.2148
AppKI/floxed	7	4.57			AppKI/floxed	7	3.38			AppKI/floxed	7	0.149686
AppKI/floxed	8	4.52			AppKI/floxed	8	3.31			AppKI/floxed	8	0.154534
AppKI/floxed	9	4.89			AppKI/floxed	9	5.09			AppKI/floxed	9	-0.0200401
AppKI/floxed	10	1.99			AppKI/floxed	10	1.66			AppKI/floxed	10	0.090411
AppKI/floxed	11	2.92			AppKI/floxed	11	3.08			AppKI/floxed	11	-0.0266667
AppKI/floxed	12	2.72			AppKI/floxed	12	1.98			AppKI/floxed	12	0.157447
AppKI/floxed	13	2.39			AppKI/floxed	13	2.17			AppKI/floxed	13	0.0482456
AppKI/floxed	14	1.41			AppKI/floxed	14	0.93			AppKI/floxed	14	0.205128
AppKI/HCNP-pp cKO	1	1.14			AppKI/HCNP-pp cKO	1	2.51			AppKI/HCNP-pp cKO	1	-0.375342
AppKI/HCNP-pp cKO	2	3.13			AppKI/HCNP-pp cKO	2	3.78			AppKI/HCNP-pp cKO	2	-0.0940666
AppKI/HCNP-pp cKO	3	2.47			AppKI/HCNP-pp cKO	3	2.76			AppKI/HCNP-pp cKO	3	-0.0554493
AppKI/HCNP-pp cKO	4	5.01			AppKI/HCNP-pp cKO	4	5.43			AppKI/HCNP-pp cKO	4	-0.0402299
AppKI/HCNP-pp cKO	5	2.33			AppKI/HCNP-pp cKO	5	4.2			AppKI/HCNP-pp cKO	5	-0.286371
AppKI/HCNP-pp cKO	6	3.73			AppKI/HCNP-pp cKO	6	3.2			AppKI/HCNP-pp cKO	6	0.0764791
AppKI/HCNP-pp cKO	7	4.8			AppKI/HCNP-pp cKO	7	4.48			AppKI/HCNP-pp cKO	7	0.0344828
AppKI/HCNP-pp cKO	8	2.83			AppKI/HCNP-pp cKO	8	2.1			AppKI/HCNP-pp cKO	8	0.148073
AppKI/HCNP-pp cKO	9	4.32			AppKI/HCNP-pp cKO	9	4.39			AppKI/HCNP-pp cKO	9	-0.00803674
AppKI/HCNP-pp cKO	10	2.55			AppKI/HCNP-pp cKO	10	2.7			AppKI/HCNP-pp cKO	10	-0.0285714
AppKI/HCNP-pp cKO	11	4.52			AppKI/HCNP-pp cKO	11	3.84			AppKI/HCNP-pp cKO	11	0.0813397
AppKI/HCNP-pp cKO	12	5.06			AppKI/HCNP-pp cKO	12	5.01			AppKI/HCNP-pp cKO	12	0.00496524
AppKI/HCNP-pp cKO	13	1.58			AppKI/HCNP-pp cKO	13	2.63			AppKI/HCNP-pp cKO	13	-0.249406
AppKI/HCNP-pp cKO	14	1.63			AppKI/HCNP-pp cKO	14	1.61			AppKI/HCNP-pp cKO	14	0.00617284
AppKI/HCNP-pp cKO	15	11.92			AppKI/HCNP-pp cKO	15	9.79			AppKI/HCNP-pp cKO	15	0.0981115
AppKI/HCNP-pp cKO	16	1.26			AppKI/HCNP-pp cKO	16	1.08			AppKI/HCNP-pp cKO	16	0.0769231
