# Supplementary material for: Reduction in hippocampal cholinergic neurostimulating peptide enhances memory impairment in AppNL‐G‐F KI mice
Source: Alzheimers Dement. 2026 Jun 3;22(6):e71531. doi: 10.1002/alz.71531 (PMC13240342; doi:10.1002/alz.71531)
Supplement: Supplementary file 4 — Supporting Information: alz71531‐sup‐0004‐tableS4.xlsx [file ALZ-22-e71531-s005.xlsx]

## Sheet: A
Supplementary Table S4 (A)
Input-Output curves
WT: N(mouse)=8 n(slice)=13, HCNP-pp floxed: N=7 n=14, AppKI/floxed: N=6 n=15, AppKI/HCNP-pp cKO: N=6 n=13
11-12-month-old female mice
Linear regression model for I/O curves
Linear regression model including genotype, stimulus (fiber volley amplitude), and their interaction as fixed effects. Reference group: AppKI/floxed
Fixed effect	β	SE	t value	p value
Intercept	0.086	0.018	4.782	<0.001
Genotype: AppKI/HCNP-pp cKO	0.043	0.023	1.845	0.066
Genotype: HCNP-pp floxed	0.047	0.024	1.929	0.054
Genotype: WT	0.033	0.026	1.292	0.197
Stimulus (FV amplitude)	1.3	0.118	10.983	<0.001
Genotype: AppKI/HCNP-pp cKO × Stimulus	-0.477	0.151	-3.153	0.002
Genotype: HCNP-pp floxed × Stimulus	-0.278	0.142	-1.962	0.05
Genotype: WT × Stimulus	-0.238	0.159	-1.499	0.135
Post hoc comparisons for I/O slopes
Pairwise comparisons of I/O intercept between genotype pairs derived from the regression model. Adjusted p-values are shown for Holm and Benjamini–Hochberg FDR procedures.
Contrast	Intercept difference (g1 − g2)	SE	t value	p (raw)	p (Holm)	p (FDR)	Significant (Holm)	Significant (FDR)
AppKI/floxed vs AppKI/HCNP-pp cKO	0.477	0.151	3.153	0.002	0.01	0.01	Yes	Yes
AppKI/floxed vs HCNP-pp floxed	0.278	0.142	1.962	0.05	0.252	0.151	No	No
AppKI/floxed vs WT	0.238	0.159	1.499	0.135	0.368	0.162	No	No
AppKI/HCNP-pp cKO vs HCNP-pp floxed	-0.199	0.123	-1.626	0.105	0.368	0.157	No	No
AppKI/HCNP-pp cKO vs WT	-0.239	0.142	-1.689	0.092	0.368	0.157	No	No
HCNP-pp floxed vs WT	-0.04	0.131	-0.306	0.76	0.76	0.76	No	No
Post hoc comparisons for I/O intercepts
Pairwise comparisons of I/O intercept between genotype pairs derived from the regression model. Adjusted p-values are shown for Holm and Benjamini–Hochberg FDR procedures.
Contrast	Intercept difference (g1 − g2)	SE	t value	p (raw)	p (Holm)	p (FDR)	Significant (Holm)	Significant (FDR)
AppKI/floxed vs AppKI/HCNP-pp cKO	-0.043	0.023	-1.845	0.066	0.328	0.197	No	No
AppKI/floxed vs HCNP-pp floxed	-0.047	0.024	-1.929	0.054	0.326	0.197	No	No
AppKI/floxed vs WT	-0.033	0.026	-1.292	0.197	0.788	0.394	No	No
AppKI/HCNP-pp cKO vs HCNP-pp floxed	-0.003	0.022	-0.152	0.879	1	0.879	No	No
AppKI/HCNP-pp cKO vs WT	0.01	0.024	0.407	0.684	1	0.821	No	No
HCNP-pp floxed vs WT	0.013	0.025	0.531	0.595	1	0.821	No	No
Raw data
group	mouse	slice	FV (mV)	fEPSPs (mV/ms)		group	mouse	slice	FV	fEPSPs		group	mouse	slice	FV	fEPSPs		group	mouse	slice	FV	fEPSPs
WT	1	1	0.066052	0.118223		HCNP-pp floxed	1	1	0.057865	0.136933		AppKI/floxed	1	1	0.062198	0.165574		AppKI/HCNP-pp cKO	1	1	0.087392	0.13009
WT	1	1	0.05727	0.161102		HCNP-pp floxed	1	1	0.06665	0.168847		AppKI/floxed	1	1	0.087638	0.169198		AppKI/HCNP-pp cKO	1	1	0.152308	0.209477
WT	1	1	0.057791	0.17971		HCNP-pp floxed	1	1	0.058923	0.203214		AppKI/floxed	1	1	0.058987	0.21989		AppKI/HCNP-pp cKO	1	1	0.18773	0.263362
WT	1	1	0.06495	0.220457		HCNP-pp floxed	1	1	0.088054	0.209792		AppKI/floxed	1	1	0.08898	0.261901		AppKI/HCNP-pp cKO	1	1	0.221848	0.336315
WT	1	1	0.08937	0.225407		HCNP-pp floxed	1	1	0.086224	0.262908		AppKI/floxed	1	1	0.074627	0.282656		AppKI/HCNP-pp cKO	1	1	0.296503	0.350673
WT	1	1	0.102002	0.229873		HCNP-pp floxed	1	1	0.108117	0.270641		AppKI/floxed	1	2	0.053922	0.205489		AppKI/HCNP-pp cKO	1	1	0.348336	0.374387
WT	1	1	0.129735	0.247461		HCNP-pp floxed	1	1	0.128253	0.279624		AppKI/floxed	1	2	0.120536	0.294572		AppKI/HCNP-pp cKO	1	1	0.407885	0.4261
WT	1	1	0.123031	0.24839		HCNP-pp floxed	1	1	0.128435	0.304445		AppKI/floxed	1	2	0.146065	0.341354		AppKI/HCNP-pp cKO	1	1	0.441693	0.463764
WT	1	2	0.045416	0.110109		HCNP-pp floxed	1	1	0.141361	0.301986		AppKI/floxed	1	2	0.15581	0.422786		AppKI/HCNP-pp cKO	1	1	0.486503	0.478012
WT	1	2	0.072378	0.154764		HCNP-pp floxed	1	2	0.082998	0.134141		AppKI/floxed	1	2	0.193431	0.440981		AppKI/HCNP-pp cKO	1	1	0.518062	0.494321
WT	1	2	0.070007	0.208339		HCNP-pp floxed	1	2	0.082611	0.183121		AppKI/floxed	1	2	0.228775	0.440655		AppKI/HCNP-pp cKO	1	2	0.039485	0.151929
WT	1	2	0.101236	0.226537		HCNP-pp floxed	1	2	0.129857	0.166185		AppKI/floxed	1	2	0.257819	0.457029		AppKI/HCNP-pp cKO	1	2	0.051598	0.19021
WT	1	2	0.106942	0.256999		HCNP-pp floxed	1	2	0.151592	0.208824		AppKI/floxed	1	2	0.259562	0.483523		AppKI/HCNP-pp cKO	1	2	0.079025	0.205875
WT	1	2	0.161844	0.2885		HCNP-pp floxed	1	2	0.167671	0.246641		AppKI/floxed	1	2	0.292545	0.502302		AppKI/HCNP-pp cKO	1	2	0.082227	0.213562
WT	1	2	0.174838	0.325779		HCNP-pp floxed	1	2	0.211052	0.228783		AppKI/floxed	1	2	0.298394	0.481172		AppKI/HCNP-pp cKO	1	2	0.08288	0.236258
WT	1	2	0.176454	0.32017		HCNP-pp floxed	1	2	0.216392	0.267915		AppKI/floxed	2	1	0.033626	0.157094		AppKI/HCNP-pp cKO	1	2	0.123419	0.254671
WT	1	2	0.229693	0.361019		HCNP-pp floxed	1	2	0.278788	0.253948		AppKI/floxed	2	1	0.086989	0.191009		AppKI/HCNP-pp cKO	1	2	0.110253	0.282199
WT	1	2	0.245772	0.376245		HCNP-pp floxed	1	2	0.295817	0.295056		AppKI/floxed	2	1	0.122128	0.193159		AppKI/HCNP-pp cKO	1	2	0.153203	0.284983
WT	2	1	0.09054	0.101405		HCNP-pp floxed	1	2	0.371091	0.286173		AppKI/floxed	2	1	0.110264	0.216574		AppKI/HCNP-pp cKO	2	1	0.027963	0.103927
WT	2	1	0.100386	0.113651		HCNP-pp floxed	1	3	0.0447257	0.179691		AppKI/floxed	2	1	0.128439	0.245613		AppKI/HCNP-pp cKO	2	1	0.034018	0.103334
WT	2	1	0.111007	0.130978		HCNP-pp floxed	1	3	0.094076	0.227078		AppKI/floxed	2	1	0.174914	0.267826		AppKI/HCNP-pp cKO	2	1	0.060582	0.168001
WT	2	1	0.120987	0.149141		HCNP-pp floxed	1	3	0.135345	0.236959		AppKI/floxed	2	1	0.187298	0.281451		AppKI/HCNP-pp cKO	2	1	0.097079	0.174083
WT	2	1	0.123397	0.178143		HCNP-pp floxed	1	3	0.173836	0.279214		AppKI/floxed	2	1	0.161666	0.297639		AppKI/HCNP-pp cKO	2	1	0.082931	0.204833
WT	2	1	0.152767	0.175451		HCNP-pp floxed	1	3	0.158819	0.308596		AppKI/floxed	2	1	0.202822	0.330414		AppKI/HCNP-pp cKO	2	1	0.134318	0.215059
WT	2	1	0.184794	0.204888		HCNP-pp floxed	1	3	0.175073	0.36114		AppKI/floxed	2	2	0.064621	0.156805		AppKI/HCNP-pp cKO	2	1	0.120498	0.223058
WT	2	1	0.202118	0.186503		HCNP-pp floxed	1	3	0.221128	0.376843		AppKI/floxed	2	2	0.088019	0.195811		AppKI/HCNP-pp cKO	2	1	0.116373	0.25228
WT	2	1	0.192388	0.218233		HCNP-pp floxed	1	3	0.290664	0.416503		AppKI/floxed	2	2	0.098166	0.237708		AppKI/HCNP-pp cKO	2	1	0.108221	0.264577
WT	2	2	0.116324	0.277017		HCNP-pp floxed	1	3	0.30487	0.448078		AppKI/floxed	2	2	0.120994	0.239198		AppKI/HCNP-pp cKO	2	1	0.140518	0.282447
WT	2	2	0.125791	0.335302		HCNP-pp floxed	2	1	0.019266	0.091567		AppKI/floxed	2	2	0.134615	0.268608		AppKI/HCNP-pp cKO	2	1	0.154696	0.300323
WT	2	2	0.11025	0.374177		HCNP-pp floxed	2	1	0.04259	0.124976		AppKI/floxed	2	2	0.145465	0.313375		AppKI/HCNP-pp cKO	2	2	0.040563	0.09782
WT	2	2	0.179978	0.429543		HCNP-pp floxed	2	1	0.036193	0.145045		AppKI/floxed	2	2	0.202296	0.37652		AppKI/HCNP-pp cKO	2	2	0.070215	0.111114
WT	2	2	0.195952	0.440584		HCNP-pp floxed	2	1	0.065784	0.162395		AppKI/floxed	2	2	0.206645	0.409142		AppKI/HCNP-pp cKO	2	2	0.097	0.122262
WT	2	2	0.206787	0.466175		HCNP-pp floxed	2	1	0.065358	0.200396		AppKI/floxed	3	1	0.0571802	0.145925		AppKI/HCNP-pp cKO	2	2	0.12217	0.152894
WT	2	2	0.25858	0.524422		HCNP-pp floxed	2	1	0.075099	0.205361		AppKI/floxed	3	1	0.07674	0.142969		AppKI/HCNP-pp cKO	2	2	0.142337	0.175538
WT	2	2	0.299183	0.493846		HCNP-pp floxed	2	1	0.11913	0.229559		AppKI/floxed	3	1	0.077809	0.187318		AppKI/HCNP-pp cKO	2	2	0.173811	0.203404
WT	3	1	0.060575	0.177541		HCNP-pp floxed	2	1	0.111571	0.249238		AppKI/floxed	3	1	0.094839	0.203834		AppKI/HCNP-pp cKO	2	2	0.18787	0.221276
WT	3	1	0.045325	0.238446		HCNP-pp floxed	2	1	0.124178	0.272609		AppKI/floxed	3	1	0.09872	0.225565		AppKI/HCNP-pp cKO	2	2	0.147472	0.240882
WT	3	1	0.112964	0.327513		HCNP-pp floxed	2	2	0.131043	0.146918		AppKI/floxed	3	1	0.139313	0.252253		AppKI/HCNP-pp cKO	2	2	0.217776	0.247709
WT	3	1	0.113997	0.403033		HCNP-pp floxed	2	2	0.166585	0.214796		AppKI/floxed	3	1	0.135276	0.295146		AppKI/HCNP-pp cKO	2	2	0.209792	0.266383
WT	3	1	0.144967	0.491593		HCNP-pp floxed	2	2	0.202377	0.293902		AppKI/floxed	3	1	0.161853	0.287087		AppKI/HCNP-pp cKO	2	3	0.0279643	0.111728
WT	3	1	0.171909	0.53762		HCNP-pp floxed	2	2	0.237714	0.362997		AppKI/floxed	3	1	0.201124	0.311166		AppKI/HCNP-pp cKO	2	3	0.059081	0.119627
WT	3	1	0.194055	0.587297		HCNP-pp floxed	2	2	0.290668	0.319337		AppKI/floxed	3	1	0.190989	0.309391		AppKI/HCNP-pp cKO	2	3	0.066407	0.115659
WT	3	1	0.340657	0.724712		HCNP-pp floxed	2	2	0.363249	0.383469		AppKI/floxed	3	1	0.178751	0.330678		AppKI/HCNP-pp cKO	2	3	0.068307	0.170973
WT	3	2	0.051853	0.115095		HCNP-pp floxed	2	2	0.452337	0.411033		AppKI/floxed	3	2	0.089711	0.257094		AppKI/HCNP-pp cKO	2	3	0.072299	0.17011
WT	3	2	0.073121	0.123252		HCNP-pp floxed	2	2	0.540659	0.440397		AppKI/floxed	3	2	0.128477	0.303784		AppKI/HCNP-pp cKO	2	3	0.077902	0.182259
WT	3	2	0.11276	0.155671		HCNP-pp floxed	3	1	0.058152	0.143214		AppKI/floxed	3	2	0.157984	0.328184		AppKI/HCNP-pp cKO	2	3	0.109591	0.196439
WT	3	2	0.113551	0.18696		HCNP-pp floxed	3	1	0.089654	0.208607		AppKI/floxed	3	2	0.196776	0.43227		AppKI/HCNP-pp cKO	2	3	0.129111	0.232693
WT	3	2	0.14219	0.210123		HCNP-pp floxed	3	1	0.098356	0.267265		AppKI/floxed	3	2	0.22569	0.434631		AppKI/HCNP-pp cKO	2	3	0.139563	0.232333
WT	3	2	0.160019	0.235123		HCNP-pp floxed	3	1	0.113832	0.335531		AppKI/floxed	3	2	0.212806	0.364932		AppKI/HCNP-pp cKO	2	3	0.137957	0.273549
WT	3	2	0.171319	0.252674		HCNP-pp floxed	3	1	0.173026	0.38935		AppKI/floxed	3	2	0.261251	0.522296		AppKI/HCNP-pp cKO	2	3	0.160952	0.262374
WT	3	2	0.207502	0.280086		HCNP-pp floxed	3	1	0.18722	0.417441		AppKI/floxed	3	2	0.312933	0.514647		AppKI/HCNP-pp cKO	2	4	0.083294	0.162219
WT	3	2	0.249329	0.312381		HCNP-pp floxed	3	1	0.207911	0.477757		AppKI/floxed	3	2	0.355773	0.565584		AppKI/HCNP-pp cKO	2	4	0.120576	0.202544
WT	4	1	0.052648	0.091208		HCNP-pp floxed	3	1	0.225334	0.495977		AppKI/floxed	3	3	0.087058	0.18847		AppKI/HCNP-pp cKO	2	4	0.143132	0.214681
WT	4	1	0.058692	0.108639		HCNP-pp floxed	3	1	0.26259	0.53069		AppKI/floxed	3	3	0.149386	0.28545		AppKI/HCNP-pp cKO	2	4	0.148435	0.27078
WT	4	1	0.080608	0.12419		HCNP-pp floxed	3	1	0.30416	0.57006		AppKI/floxed	3	3	0.13032	0.283287		AppKI/HCNP-pp cKO	2	4	0.14835	0.236006
WT	4	1	0.122224	0.15531		HCNP-pp floxed	3	1	0.32274	0.61143		AppKI/floxed	3	3	0.161079	0.324548		AppKI/HCNP-pp cKO	2	4	0.176704	0.251469
WT	4	1	0.125567	0.157221		HCNP-pp floxed	3	2	0.066223	0.110596		AppKI/floxed	3	3	0.209478	0.338593		AppKI/HCNP-pp cKO	2	4	0.201413	0.301059
WT	4	1	0.147453	0.179804		HCNP-pp floxed	3	2	0.10293	0.17576		AppKI/floxed	3	3	0.180301	0.360894		AppKI/HCNP-pp cKO	2	4	0.246834	0.298042
WT	4	1	0.145111	0.184454		HCNP-pp floxed	3	2	0.123011	0.239411		AppKI/floxed	3	3	0.257862	0.363435		AppKI/HCNP-pp cKO	3	1	0.075958	0.116342
WT	4	1	0.177207	0.188246		HCNP-pp floxed	3	2	0.147122	0.242948		AppKI/floxed	3	3	0.251745	0.391648		AppKI/HCNP-pp cKO	3	1	0.104631	0.186024
WT	4	1	0.190234	0.219578		HCNP-pp floxed	3	2	0.197863	0.257209		AppKI/floxed	3	3	0.292722	0.364935		AppKI/HCNP-pp cKO	3	1	0.143541	0.180248
WT	4	1	0.24757	0.26632		HCNP-pp floxed	3	2	0.23263	0.24748		AppKI/floxed	3	4	0.056535	0.123617		AppKI/HCNP-pp cKO	3	1	0.116049	0.240085
WT	5	1	0.053797	0.114694		HCNP-pp floxed	3	2	0.26577	0.33958		AppKI/floxed	3	4	0.108992	0.17989		AppKI/HCNP-pp cKO	3	1	0.137649	0.230705
WT	5	1	0.065033	0.162418		HCNP-pp floxed	3	2	0.28672	0.31815		AppKI/floxed	3	4	0.127448	0.187838		AppKI/HCNP-pp cKO	3	1	0.191217	0.323248
WT	5	1	0.091988	0.227267		HCNP-pp floxed	3	2	0.30266	0.3112		AppKI/floxed	3	4	0.143868	0.269844		AppKI/HCNP-pp cKO	3	1	0.294517	0.324856
WT	5	1	0.077629	0.227427		HCNP-pp floxed	3	2	0.37909	0.36052		AppKI/floxed	3	4	0.149835	0.274829		AppKI/HCNP-pp cKO	3	1	0.28057	0.384914
WT	5	1	0.116054	0.279029		HCNP-pp floxed	3	2	0.4682	0.40042		AppKI/floxed	3	4	0.179814	0.258839		AppKI/HCNP-pp cKO	3	1	0.35974	0.37725
WT	5	1	0.22589	0.42658		HCNP-pp floxed	4	1	0.051098	0.138056		AppKI/floxed	3	4	0.218204	0.256241		AppKI/HCNP-pp cKO	3	2	0.02835	0.151748
WT	6	1	0.043208	0.105641		HCNP-pp floxed	4	1	0.112592	0.20826		AppKI/floxed	3	4	0.218023	0.287114		AppKI/HCNP-pp cKO	3	2	0.049173	0.16121
WT	6	1	0.042993	0.159935		HCNP-pp floxed	4	1	0.144257	0.293078		AppKI/floxed	3	4	0.227881	0.286481		AppKI/HCNP-pp cKO	3	2	0.064843	0.157827
WT	6	1	0.078104	0.195158		HCNP-pp floxed	4	1	0.147822	0.344612		AppKI/floxed	3	4	0.270707	0.287257		AppKI/HCNP-pp cKO	3	2	0.054137	0.217262
WT	6	1	0.094033	0.27483		HCNP-pp floxed	4	1	0.196049	0.427588		AppKI/floxed	4	1	0.061224	0.139857		AppKI/HCNP-pp cKO	3	2	0.088838	0.253637
WT	6	1	0.140014	0.347576		HCNP-pp floxed	4	1	0.235409	0.4718		AppKI/floxed	4	1	0.07518	0.145321		AppKI/HCNP-pp cKO	3	2	0.10798	0.24125
WT	6	1	0.17851	0.354606		HCNP-pp floxed	4	1	0.302927	0.551702		AppKI/floxed	4	1	0.096063	0.155753		AppKI/HCNP-pp cKO	3	2	0.10335	0.25058
WT	6	1	0.191749	0.404093		HCNP-pp floxed	4	1	0.317115	0.592891		AppKI/floxed	4	1	0.097314	0.188909		AppKI/HCNP-pp cKO	3	2	0.10911	0.2694
WT	6	1	0.21946	0.44643		HCNP-pp floxed	4	1	0.338515	0.624493		AppKI/floxed	4	1	0.137452	0.216725		AppKI/HCNP-pp cKO	3	2	0.08487	0.31484
WT	6	1	0.27925	0.51257		HCNP-pp floxed	4	1	0.413837	0.733518		AppKI/floxed	4	1	0.14184	0.247207		AppKI/HCNP-pp cKO	3	2	0.07925	0.3574
WT	6	1	0.29627	0.55316		HCNP-pp floxed	4	1	0.517277	0.781309		AppKI/floxed	4	2	0.048676	0.106637		AppKI/HCNP-pp cKO	4	1	0.0521247	0.0718042
WT	6	1	0.36128	0.5873		HCNP-pp floxed	4	2	0.059166	0.280525		AppKI/floxed	4	2	0.061227	0.146351		AppKI/HCNP-pp cKO	4	1	0.073722	0.140962
WT	7	1	0.069746	0.102621		HCNP-pp floxed	4	2	0.087433	0.40217		AppKI/floxed	4	2	0.10015	0.168006		AppKI/HCNP-pp cKO	4	1	0.067425	0.163603
WT	7	1	0.078942	0.137992		HCNP-pp floxed	4	2	0.113834	0.488522		AppKI/floxed	4	2	0.109951	0.18862		AppKI/HCNP-pp cKO	4	1	0.09925	0.189975
WT	7	1	0.120001	0.195175		HCNP-pp floxed	4	2	0.109397	0.553995		AppKI/floxed	4	2	0.098772	0.202891		AppKI/HCNP-pp cKO	4	1	0.088951	0.218743
WT	7	1	0.158299	0.249624		HCNP-pp floxed	4	2	0.15021	0.643082		AppKI/floxed	4	2	0.133832	0.25031		AppKI/HCNP-pp cKO	4	1	0.109595	0.264536
WT	7	1	0.203372	0.257461		HCNP-pp floxed	4	2	0.150748	0.704092		AppKI/floxed	4	2	0.180114	0.282231		AppKI/HCNP-pp cKO	4	1	0.131443	0.278938
WT	7	1	0.35325	0.34091		HCNP-pp floxed	4	2	0.204685	0.785395		AppKI/floxed	4	2	0.172779	0.287978		AppKI/HCNP-pp cKO	4	1	0.146399	0.283918
WT	7	2	0.126331	0.163699		HCNP-pp floxed	4	2	0.217925	0.828066		AppKI/floxed	4	3	0.042707	0.102498		AppKI/HCNP-pp cKO	4	1	0.162416	0.34214
WT	7	2	0.184353	0.220169		HCNP-pp floxed	4	2	0.298118	0.906592		AppKI/floxed	4	3	0.070483	0.136765		AppKI/HCNP-pp cKO	4	1	0.182609	0.378651
WT	7	2	0.250272	0.262068		HCNP-pp floxed	4	2	0.303692	1.003		AppKI/floxed	4	3	0.067758	0.170628		AppKI/HCNP-pp cKO	4	2	0.045235	0.089265
WT	7	2	0.259269	0.306092		HCNP-pp floxed	5	1	0.045657	0.09499		AppKI/floxed	4	3	0.060171	0.1789		AppKI/HCNP-pp cKO	4	2	0.078248	0.136442
WT	7	2	0.295625	0.315351		HCNP-pp floxed	5	1	0.044999	0.108572		AppKI/floxed	4	3	0.052562	0.177555		AppKI/HCNP-pp cKO	4	2	0.06992	0.156499
WT	7	2	0.539762	0.430741		HCNP-pp floxed	5	1	0.076203	0.140846		AppKI/floxed	4	3	0.061957	0.201766		AppKI/HCNP-pp cKO	4	2	0.086659	0.201294
WT	8	1	0.086127	0.202202		HCNP-pp floxed	5	1	0.088148	0.161728		AppKI/floxed	4	3	0.090973	0.214518		AppKI/HCNP-pp cKO	4	2	0.094907	0.240659
WT	8	1	0.129636	0.235778		HCNP-pp floxed	5	1	0.088694	0.191922		AppKI/floxed	4	3	0.073211	0.210713		AppKI/HCNP-pp cKO	4	2	0.094811	0.238938
WT	8	1	0.134539	0.260513		HCNP-pp floxed	5	1	0.142577	0.219404		AppKI/floxed	4	3	0.09781	0.229927		AppKI/HCNP-pp cKO	4	2	0.109809	0.245902
WT	8	1	0.208648	0.324571		HCNP-pp floxed	5	1	0.141427	0.237363		AppKI/floxed	4	3	0.105076	0.219402		AppKI/HCNP-pp cKO	4	2	0.136521	0.290123
WT	8	1	0.206432	0.333783		HCNP-pp floxed	5	1	0.171948	0.257967		AppKI/floxed	5	1	0.056999	0.095264		AppKI/HCNP-pp cKO	4	2	0.180013	0.307678
WT	8	1	0.36625	0.38219		HCNP-pp floxed	5	1	0.196085	0.267416		AppKI/floxed	5	1	0.055393	0.130324		AppKI/HCNP-pp cKO	5	1	0.082873	0.147956
WT	8	2	0.088982	0.295965		HCNP-pp floxed	5	1	0.246185	0.303978		AppKI/floxed	5	1	0.081155	0.127252		AppKI/HCNP-pp cKO	5	1	0.06299	0.192185
WT	8	2	0.108168	0.401798		HCNP-pp floxed	5	2	0.100458	0.139769		AppKI/floxed	5	1	0.076345	0.143052		AppKI/HCNP-pp cKO	5	1	0.1046	0.251141
WT	8	2	0.107901	0.443467		HCNP-pp floxed	5	2	0.120685	0.193347		AppKI/floxed	5	1	0.11166	0.166069		AppKI/HCNP-pp cKO	5	1	0.108802	0.281694
WT	8	2	0.126049	0.486599		HCNP-pp floxed	5	2	0.132625	0.206331		AppKI/floxed	5	1	0.081206	0.183659		AppKI/HCNP-pp cKO	5	1	0.152369	0.336675
WT	8	2	0.174445	0.578872		HCNP-pp floxed	5	2	0.193619	0.255012		AppKI/floxed	5	1	0.092706	0.208098		AppKI/HCNP-pp cKO	5	1	0.201708	0.366859
WT	8	2	0.25594	0.716613		HCNP-pp floxed	5	2	0.186427	0.258459		AppKI/floxed	5	1	0.144874	0.223821		AppKI/HCNP-pp cKO	5	1	0.187946	0.352104
						HCNP-pp floxed	5	2	0.194008	0.286149		AppKI/floxed	5	1	0.158497	0.255161		AppKI/HCNP-pp cKO	5	1	0.203472	0.435157
						HCNP-pp floxed	5	2	0.233919	0.284519		AppKI/floxed	5	2	0.07676	0.147724		AppKI/HCNP-pp cKO	5	1	0.203132	0.423491
						HCNP-pp floxed	5	2	0.252174	0.305696		AppKI/floxed	5	2	0.07825	0.189493		AppKI/HCNP-pp cKO	5	2	0.033164	0.079027
						HCNP-pp floxed	5	2	0.313344	0.347048		AppKI/floxed	5	2	0.104844	0.257496		AppKI/HCNP-pp cKO	5	2	0.050395	0.136457
						HCNP-pp floxed	5	3	0.086481	0.14611		AppKI/floxed	5	2	0.109551	0.283129		AppKI/HCNP-pp cKO	5	2	0.0596	0.145405
						HCNP-pp floxed	5	3	0.127358	0.199457		AppKI/floxed	5	2	0.129525	0.309382		AppKI/HCNP-pp cKO	5	2	0.072671	0.199485
						HCNP-pp floxed	5	3	0.130542	0.217953		AppKI/floxed	5	2	0.178976	0.313376		AppKI/HCNP-pp cKO	5	2	0.115511	0.253202
						HCNP-pp floxed	5	3	0.151516	0.248262		AppKI/floxed	5	2	0.172554	0.324338		AppKI/HCNP-pp cKO	5	2	0.116941	0.279231
						HCNP-pp floxed	5	3	0.143412	0.287201		AppKI/floxed	5	2	0.185997	0.341921		AppKI/HCNP-pp cKO	5	2	0.118852	0.277406
						HCNP-pp floxed	5	3	0.170133	0.31806		AppKI/floxed	5	2	0.212709	0.355035		AppKI/HCNP-pp cKO	5	2	0.149017	0.309122
						HCNP-pp floxed	5	3	0.204958	0.329148		AppKI/floxed	5	2	0.264561	0.386311		AppKI/HCNP-pp cKO	5	2	0.159632	0.323923
						HCNP-pp floxed	5	3	0.215193	0.378883		AppKI/floxed	6	1	0.081429	0.181279		AppKI/HCNP-pp cKO	5	2	0.157755	0.356345
						HCNP-pp floxed	5	3	0.279402	0.398975		AppKI/floxed	6	1	0.073264	0.208586		AppKI/HCNP-pp cKO	6	1	0.046808	0.116472
						HCNP-pp floxed	6	1	0.075719	0.166363		AppKI/floxed	6	1	0.114885	0.243668		AppKI/HCNP-pp cKO	6	1	0.051209	0.155426
						HCNP-pp floxed	6	1	0.109014	0.223624		AppKI/floxed	6	1	0.077986	0.290356		AppKI/HCNP-pp cKO	6	1	0.067218	0.164151
						HCNP-pp floxed	6	1	0.137327	0.261751		AppKI/floxed	6	1	0.101052	0.305806		AppKI/HCNP-pp cKO	6	1	0.071549	0.19022
						HCNP-pp floxed	6	1	0.176359	0.280109		AppKI/floxed	6	1	0.146212	0.325639		AppKI/HCNP-pp cKO	6	1	0.115424	0.211708
						HCNP-pp floxed	6	1	0.191077	0.299353		AppKI/floxed	6	1	0.148043	0.40749		AppKI/HCNP-pp cKO	6	1	0.11329	0.257008
						HCNP-pp floxed	6	1	0.210649	0.345648		AppKI/floxed	6	1	0.188311	0.414105		AppKI/HCNP-pp cKO	6	1	0.148291	0.267428
						HCNP-pp floxed	6	1	0.214337	0.355907		AppKI/floxed	6	2	0.055937	0.097603		AppKI/HCNP-pp cKO	6	1	0.136885	0.274419
						HCNP-pp floxed	6	1	0.252755	0.333409		AppKI/floxed	6	2	0.048267	0.135459		AppKI/HCNP-pp cKO	6	1	0.198044	0.281747
						HCNP-pp floxed	6	1	0.302488	0.374814		AppKI/floxed	6	2	0.045624	0.165659
						HCNP-pp floxed	7	1	0.068074	0.106348		AppKI/floxed	6	2	0.052727	0.148969
						HCNP-pp floxed	7	1	0.075709	0.156672		AppKI/floxed	6	2	0.095702	0.167367
						HCNP-pp floxed	7	1	0.090831	0.200948		AppKI/floxed	6	2	0.10093	0.18969
						HCNP-pp floxed	7	1	0.130963	0.227094		AppKI/floxed	6	2	0.113783	0.22718
						HCNP-pp floxed	7	1	0.143006	0.252576
						HCNP-pp floxed	7	1	0.175893	0.286448
						HCNP-pp floxed	7	1	0.171062	0.295449
						HCNP-pp floxed	7	1	0.198429	0.311044
						HCNP-pp floxed	7	1	0.217008	0.313742
						HCNP-pp floxed	7	1	0.204089	0.326245
						HCNP-pp floxed	7	1	0.222905	0.34565

## Sheet: B
Supplementary Table S4 (B)
Paired pulse facilitation (PPF)
WT: N(mouse)=9 n(slice)=30, HCNP-pp floxed: N=9 n=28, AppKI/floxed: N=8 n=34, AppKI/HCNP-pp cKO: N=8 n=33
11-12-month-old female mice
Linear mixed-effects model for PPF
Linear mixed-effects model including genotype and inter-stimulus interval as fixed effects and subject ID as a random intercept. Reference group: AppKI/floxed; reference interval: 25 ms.
Fixed effect	β	SE	z value	p value
Intercept	110.7	1.46	75.78	<0.001
Genotype: AppKI/HCNP-pp cKO	-1.21	1.72	-0.7	0.483
Genotype: HCNP-pp floxed	-3.73	1.79	-2.08	0.037
Genotype: WT	-3.57	1.76	-2.03	0.042
Interval: 50 ms	5.64	1.31	4.32	<0.001
Interval: 75 ms	3.99	1.31	3.05	0.002
Interval: 100 ms	1.91	1.31	1.46	0.145
Interval: 200 ms	-4.03	1.31	-3.09	0.002
Post hoc genotype comparisons for PPF (main-effects model)
Contrast	Mean difference (g1 − g2)	SE	t value	p (raw)	p (Holm)	p (FDR)	Significant (Holm)	Significant (FDR)
AppKI/floxed vs AppKI/HCNP-pp cKO	1.2	1.72	0.7	0.483	0.966	0.579	No	No
AppKI/floxed vs HCNP-pp floxed	3.73	1.79	2.08	0.037	0.225	0.127	No	No
AppKI/floxed vs WT	3.57	1.76	2.03	0.042	0.225	0.127	No	No
AppKI/HCNP-pp cKO vs HCNP-pp floxed	2.53	1.81	1.4	0.162	0.647	0.272	No	No
AppKI/HCNP-pp cKO vs WT	2.37	1.77	1.34	0.182	0.647	0.272	No	No
flox vs WT	-0.16	1.85	-0.09	0.931	0.966	0.931	No	No
Raw data (PPF_%)
			Inter-stimulus interval (ms)									Inter-stimulus interval (ms)									Inter-stimulus interval (ms)									Inter-stimulus interval (ms)
group	mouse	slice	25	50	75	100	200		group	mouse	slice	25	50	75	100	200		group	mouse	slice	25	50	75	100	200		group	mouse	slice	25	50	75	100	200
WT	1	1	116.12	114.316	116.172	99.6119	97.4657		HCNP-pp floxed	1	1	103.065	113.862	112.407	112.285	117.499		AppKI/floxed	1	1	129.929	112.886	107.364	122.083	109.564		AppKI/HCNP-pp cKO	1	1	114.991	129.122	107.388	92.2295	94.2274
WT	1	2	112.24	125.121	109.978	111.503	107.082		HCNP-pp floxed	1	2	96.6169	122.408	102.458	97.5149	96.4822		AppKI/floxed	1	2	92.0965	96.8848	124.203	106.836	92.9154		AppKI/HCNP-pp cKO	1	2	128.806	120.438	140.56	120.514	103.12
WT	1	3	143.986	104.498	90.3865	116.113	113.547		HCNP-pp floxed	2	1	105.441	120.77	91.0686	91.7135	92.0673		AppKI/floxed	1	3	129.373	119.049	95.1884	104.402	103.699		AppKI/HCNP-pp cKO	1	3	109.293	117.308	117.432	111.274	117.012
WT	1	4	138.226	74.0662	135.242	113.345	85.2044		HCNP-pp floxed	2	2	110.631	111.721	111.825	110.523	97.6027		AppKI/floxed	1	4	103.985	105.943	139.171	129.582	107.758		AppKI/HCNP-pp cKO	1	4	110	137.409	108.296	126.452	104.753
WT	2	1	116.492	125.116	109.09	106.149	90.3483		HCNP-pp floxed	2	3	91.9129	103.217	118.745	106.136	91.5345		AppKI/floxed	1	5	102.357	95.5352	100.583	99.5197	114.412		AppKI/HCNP-pp cKO	1	5	115.768	104.313	117.558	100.806	96.5508
WT	2	2	96.8862	120.048	114.122	111.063	94.0127		HCNP-pp floxed	2	4	101.99	99.0157	99.5644	109.247	94.0929		AppKI/floxed	2	1	108.889	107.656	127.229	112.194	92.19		AppKI/HCNP-pp cKO	2	1	137.969	140.649	123.844	105.781	114.013
WT	3	1	103.315	103.356	112.151	108.294	103.34		HCNP-pp floxed	2	5	93.8131	103.687	106.102	101.45	88.021		AppKI/floxed	2	2	100.13	107.291	110.679	97.4821	101.208		AppKI/HCNP-pp cKO	2	2	123.753	132.238	118.354	112.658	105.282
WT	3	2	113.325	120.565	115.991	114.141	112.843		HCNP-pp floxed	3	1	112.976	108.593	93.4712	103.134	107.468		AppKI/floxed	2	3	142.753	132.118	123.124	120.507	129.579		AppKI/HCNP-pp cKO	2	3	88.3553	107.084	112.548	97.2444	118.673
WT	4	1	128.686	126.859	123.759	124.12	107.298		HCNP-pp floxed	3	2	113.612	113.534	112.896	114.705	103.101		AppKI/floxed	2	4	102.971	113.915	117.952	109.109	104.737		AppKI/HCNP-pp cKO	2	4	94.579	97.5899	115.751	120.058	109.488
WT	4	2	97.3597	114.524	107.487	115.945	98.139		HCNP-pp floxed	3	3	114.482	117.053	140.729	129.422	105.214		AppKI/floxed	2	5	122.123	108.037	123.695	133.025	90.0487		AppKI/HCNP-pp cKO	3	1	112.964	126.194	110.896	131.973	105.392
WT	5	1	103.028	109.572	113.442	118.895	103.092		HCNP-pp floxed	3	4	96.0714	110.961	104.393	98.9948	101.753		AppKI/floxed	3	1	116.92	129.954	103.1	106.789	114.523		AppKI/HCNP-pp cKO	3	2	125.019	109.365	134.65	115.421	133.289
WT	5	2	113.241	105.916	107.983	111.37	106.918		HCNP-pp floxed	4	1	106.3	105.686	98.1181	106.066	104.178		AppKI/floxed	3	2	91.4541	97.216	104.398	103.726	91.4427		AppKI/HCNP-pp cKO	3	3	125.019	109.365	134.65	115.421	133.289
WT	5	3	97.7728	121.216	114.993	114.42	91.4467		HCNP-pp floxed	4	2	109.172	110.856	102.126	99.023	88.1122		AppKI/floxed	3	3	106.69	96.9526	119.758	99.7423	92.2336		AppKI/HCNP-pp cKO	4	1	104.225	115.529	117.414	109.452	104.769
WT	6	1	111.518	111.842	99.4154	100.762	104		HCNP-pp floxed	4	3	114.433	110.4	118.637	112.297	98.637		AppKI/floxed	4	1	148.292	123.385	104.38	121.48	97.3438		AppKI/HCNP-pp cKO	5	1	117.923	135.532	134.372	126.047	115.136
WT	6	2	110.14	108.016	102.957	98.0531	97.9724		HCNP-pp floxed	4	4	105.63	105.409	105.2	99.7359	113.611		AppKI/floxed	4	2	97.5454	115.41	109.902	151.585	113.421		AppKI/HCNP-pp cKO	5	2	101.778	104.958	104.751	100.173	104.426
WT	6	3	103.549	109.953	129.211	111.988	102.556		HCNP-pp floxed	5	1	87.8995	105.532	108.209	101.227	100.218		AppKI/floxed	5	1	141.828	140.89	101.263	120.598	93.5136		AppKI/HCNP-pp cKO	5	3	133.87	148.57	113.717	115.272	91.0564
WT	6	4	92.0921	125.17	99.6605	105.39	100.688		HCNP-pp floxed	5	2	95.6445	107.91	116.596	104.696	105.144		AppKI/floxed	5	2	117.993	119.865	123.412	126.12	114.847		AppKI/HCNP-pp cKO	5	4	107.433	107.38	104.805	141.048	97.3058
WT	6	5	95.2364	121.117	111.038	113.359	96.2322		HCNP-pp floxed	6	1	109.374	111.597	125.181	122.3	107.61		AppKI/floxed	5	3	131.362	115.206	126.904	132.977	105.637		AppKI/HCNP-pp cKO	5	5	113.918	103.724	116.052	102.666	113.536
WT	6	6	96.113	100.342	107.467	99.943	95.8091		HCNP-pp floxed	6	2	107.376	132.198	95.5798	112.45	100.448		AppKI/floxed	5	4	125.248	107.259	109.134	116.939	110.05		AppKI/HCNP-pp cKO	5	6	133.239	115.289	135.203	114.952	114.23
WT	7	1	103.122	115.853	112.677	99.3973	108.931		HCNP-pp floxed	6	3	113.438	115.203	101.138	113.76	111.437		AppKI/floxed	5	5	108.901	110.921	111.453	104.737	102.567		AppKI/HCNP-pp cKO	6	1	108.785	107.923	110.713	114.676	118.579
WT	7	2	105.489	113.828	111.703	113.388	102.268		HCNP-pp floxed	6	4	108.548	97.4236	112.879	122.246	117.103		AppKI/floxed	6	1	106.779	135.806	120.799	116.198	116.654		AppKI/HCNP-pp cKO	6	2	81.0569	104.239	97.2277	101.794	109.748
WT	7	3	116.912	116.484	112.619	118.06	107.035		HCNP-pp floxed	7	1	120.786	123.694	117.851	91.219	95.3383		AppKI/floxed	6	2	139.892	144.174	125.473	114.809	107.015		AppKI/HCNP-pp cKO	6	3	93.0077	126.452	121.891	113.872	110.292
WT	7	4	89.7761	106.096	102.571	104.209	92.0652		HCNP-pp floxed	7	2	106.959	117.083	120.919	103.819	108.651		AppKI/floxed	6	3	108.889	108.803	103.736	105.689	112.359		AppKI/HCNP-pp cKO	6	4	132.149	130.027	124.855	108.633	106.401
WT	8	1	106.52	106.822	112.323	85.9632	95.1437		HCNP-pp floxed	7	3	94.5677	117.758	111.756	101.133	116.047		AppKI/floxed	6	4	90.2874	103.072	100.743	108.016	101.917		AppKI/HCNP-pp cKO	6	5	89.7136	107.99	104.842	104.428	101.896
WT	8	2	82.621	113.15	106.609	135.919	115.29		HCNP-pp floxed	7	4	101.981	122.293	122.903	118.732	118.725		AppKI/floxed	6	5	115.534	127.97	116.002	115.204	105.368		AppKI/HCNP-pp cKO	7	1	101.725	79.2332	114.293	82.6061	108.208
WT	9	1	99.9783	103.913	100.76	116.446	113.092		HCNP-pp floxed	8	1	118.124	125.403	105.644	102.004	122.244		AppKI/floxed	7	1	118.299	112.117	113.519	109.779	96.8605		AppKI/HCNP-pp cKO	7	2	85.9227	115.412	112.633	102.742	94.932
WT	9	2	93.2397	93.7906	114.172	102.712	114.698		HCNP-pp floxed	9	1	123.173	128.471	120.413	113.567	113.853		AppKI/floxed	7	2	99.3414	124.13	101.487	96.1942	109.326		AppKI/HCNP-pp cKO	7	3	87.0167	107.861	99.1464	111.965	102.344
WT	9	3	100.044	110.712	129.327	110.505	101.965		HCNP-pp floxed	9	2	96.2234	114.008	123.944	124.753	108.231		AppKI/floxed	7	3	115.503	132.691	99.0182	113.077	109.146		AppKI/HCNP-pp cKO	7	4	115.258	110.464	118.075	98.9917	100.802
WT	9	4	99.5985	119.191	125.934	110.069	104.707											AppKI/floxed	7	4	122.199	117.398	119.254	143.649	111.339		AppKI/HCNP-pp cKO	7	5	93.4987	98.0019	108.583	109.362	91.9755
WT	9	5	103.662	111.881	117.072	112.19	117.408											AppKI/floxed	7	5	112.868	117.074	109.28	109.845	102.593		AppKI/HCNP-pp cKO	7	6	97.7863	150.327	92.6253	100.751	102.069
																		AppKI/floxed	8	1	97.2435	116.554	86.6272	104.128	101.397		AppKI/HCNP-pp cKO	8	1	95.7924	111.026	103.217	90.5795	91.1186
																		AppKI/floxed	8	2	108.071	98.3696	112.152	96.7723	100.233		AppKI/HCNP-pp cKO	8	2	93.2834	115.416	102.261	104.664	107.119
																		AppKI/floxed	8	3	108.463	124.16	107.735	111.402	112.573		AppKI/HCNP-pp cKO	8	3	96.8082	100.177	117.855	100.552	93.9922
																		AppKI/floxed	8	4	100.435	115.962	122.293	127.243	93.3987

## Sheet: C
Supplementary Table S4 (C)
Local field potentials (LFP) during tail pinch under urethane anesthesia
WT: N(mouse)=7 n(insertion site)=35, HCNP-pp floxed: N=7 n=35, AppKI/floxed: N=7 n=36, AppKI/HCNP-pp cKO: N=7 n=37
15-6-month-old male mice
theta power: 3~12Hz
linear mixed-effects model including mouse as a ramdom intercept
Wald F-test with cluster-robust variance: F(3,27) =3.63, p= 0.025
pairwise comparison			Holm adjusted		p value	significant
	WT vs HCNP-pp floxed				1	n.s.
	WT vs AppKI/floxed				0.141	n.s.
	WT vs AppKI/HCNP-pp cKO				0.1	n.s.
	HCNP-pp floxed vs AppKI/floxed				0.1	n.s.
	HCNP-pp floxed vs AppKI/HCNP-pp cKO				0.05	n.s.
	AppKI/floxed vs AppKI/HCNP-pp cKO				1	n.s.
Raw data
group	mouse	insertion site	theta power (10-4x mV2/Hz)			group	mouse	insertion site	theta power		group	mouse	insertion site	theta power		group	mouse	insertion site	theta power
WT	1	1	0.0157492			HCNP-pp floxed	1	1	0.104248		AppKI/floxed	1	1	0.0155919		AppKI/HCNP-pp cKO	1	1	0.00994306
WT	1	2	0.0373563			HCNP-pp floxed	1	2	0.00971325		AppKI/floxed	1	2	0.0156912		AppKI/HCNP-pp cKO	1	2	0.00966451
WT	1	3	0.0776182			HCNP-pp floxed	1	3	0.00962897		AppKI/floxed	1	3	0.0358854		AppKI/HCNP-pp cKO	1	3	0.00598085
WT	1	4	0.0103587			HCNP-pp floxed	1	4	0.00965503		AppKI/floxed	1	4	0.0152501		AppKI/HCNP-pp cKO	1	4	0.0092994
WT	1	5	0.0131211			HCNP-pp floxed	1	5	0.0084962		AppKI/floxed	1	5	0.0142467		AppKI/HCNP-pp cKO	1	5	0.00872602
WT	2	1	0.0126258			HCNP-pp floxed	2	1	0.0296557		AppKI/floxed	2	1	0.0217316		AppKI/HCNP-pp cKO	2	1	0.0210154
WT	2	2	0.0205921			HCNP-pp floxed	2	2	0.0321066		AppKI/floxed	2	2	0.00613287		AppKI/HCNP-pp cKO	2	2	0.0216572
WT	2	3	0.0237715			HCNP-pp floxed	2	3	0.044391		AppKI/floxed	2	3	0.00498341		AppKI/HCNP-pp cKO	2	3	0.010631
WT	2	4	0.0173696			HCNP-pp floxed	2	4	0.0281357		AppKI/floxed	2	4	0.00721342		AppKI/HCNP-pp cKO	2	4	0.0238947
WT	2	5	0.0158799			HCNP-pp floxed	2	5	0.0175053		AppKI/floxed	3	5	0.0238319		AppKI/HCNP-pp cKO	2	5	0.0155116
WT	3	1	0.0274372			HCNP-pp floxed	3	1	0.0193231		AppKI/floxed	3	1	0.0226516		AppKI/HCNP-pp cKO	3	1	0.0174636
WT	3	2	0.023359			HCNP-pp floxed	3	2	0.0181492		AppKI/floxed	3	2	0.0104144		AppKI/HCNP-pp cKO	3	2	0.0139545
WT	3	3	0.0246324			HCNP-pp floxed	3	3	0.0195979		AppKI/floxed	3	3	0.0100379		AppKI/HCNP-pp cKO	3	3	0.0116694
WT	3	4	0.020133			HCNP-pp floxed	3	4	0.0118618		AppKI/floxed	3	4	0.0107954		AppKI/HCNP-pp cKO	3	4	0.0136901
WT	3	5	0.0153562			HCNP-pp floxed	3	5	0.00869235		AppKI/floxed	4	1	0.0215941		AppKI/HCNP-pp cKO	3	5	0.0144132
WT	4	1	0.0183725			HCNP-pp floxed	4	1	0.0167731		AppKI/floxed	4	2	0.0149718		AppKI/HCNP-pp cKO	4	1	0.0138204
WT	4	2	0.0262956			HCNP-pp floxed	4	2	0.0210558		AppKI/floxed	4	3	0.0161242		AppKI/HCNP-pp cKO	4	2	0.0231528
WT	4	3	0.0243709			HCNP-pp floxed	4	3	0.0184328		AppKI/floxed	4	4	0.0216051		AppKI/HCNP-pp cKO	4	3	0.0212475
WT	4	4	0.0368282			HCNP-pp floxed	4	4	0.0254882		AppKI/floxed	4	5	0.0167542		AppKI/HCNP-pp cKO	4	4	0.0133495
WT	4	5	0.0238104			HCNP-pp floxed	4	5	0.0136951		AppKI/floxed	5	1	0.0111755		AppKI/HCNP-pp cKO	4	5	0.0148834
WT	5	1	0.0184283			HCNP-pp floxed	5	1	0.0150157		AppKI/floxed	5	2	0.00756191		AppKI/HCNP-pp cKO	5	1	0.0164369
WT	5	2	0.017565			HCNP-pp floxed	5	2	0.0162808		AppKI/floxed	5	3	0.00821318		AppKI/HCNP-pp cKO	5	2	0.0306316
WT	5	3	0.015116			HCNP-pp floxed	5	3	0.00978847		AppKI/floxed	5	4	0.0134688		AppKI/HCNP-pp cKO	5	3	0.0069804
WT	5	4	0.0177707			HCNP-pp floxed	5	4	0.0150289		AppKI/floxed	5	5	0.0116856		AppKI/HCNP-pp cKO	5	4	0.0114957
WT	5	5	0.0107503			HCNP-pp floxed	5	5	0.0117157		AppKI/floxed	6	1	0.00901618		AppKI/HCNP-pp cKO	5	5	0.0102804
WT	6	1	0.0128816			HCNP-pp floxed	6	1	0.0159518		AppKI/floxed	6	2	0.0117692		AppKI/HCNP-pp cKO	6	1	0.00855099
WT	6	2	0.0132321			HCNP-pp floxed	6	2	0.0403932		AppKI/floxed	6	3	0.00661506		AppKI/HCNP-pp cKO	6	2	0.00884314
WT	6	3	0.0127132			HCNP-pp floxed	6	3	0.0256743		AppKI/floxed	6	4	0.0121893		AppKI/HCNP-pp cKO	6	3	0.0125044
WT	6	4	0.018635			HCNP-pp floxed	6	4	0.0188709		AppKI/floxed	6	5	0.0182536		AppKI/HCNP-pp cKO	6	4	0.0115506
WT	6	5	0.0128533			HCNP-pp floxed	6	5	0.0188328		AppKI/floxed	7	1	0.0146042		AppKI/HCNP-pp cKO	6	5	0.0186966
WT	7	1	0.00784676			HCNP-pp floxed	7	1	0.0142471		AppKI/floxed	7	2	0.0135129		AppKI/HCNP-pp cKO	7	1	0.00787607
WT	7	2	0.0107565			HCNP-pp floxed	7	2	0.0148166		AppKI/floxed	7	3	0.00467094		AppKI/HCNP-pp cKO	7	2	0.00605293
WT	7	3	0.0160968			HCNP-pp floxed	7	3	0.00815337		AppKI/floxed	7	4	0.0109776		AppKI/HCNP-pp cKO	7	3	0.00592362
WT	7	4	0.0123318			HCNP-pp floxed	7	4	0.013488		AppKI/floxed	7	5	0.0312808		AppKI/HCNP-pp cKO	7	4	0.00216974
WT	7	5	0.0149404			HCNP-pp floxed	7	5	0.0253245							AppKI/HCNP-pp cKO	7	5	0.00286393
