# Supplementary material for: Reduction in hippocampal cholinergic neurostimulating peptide enhances memory impairment in AppNL‐G‐F KI mice
Source: Alzheimers Dement. 2026 Jun 3;22(6):e71531. doi: 10.1002/alz.71531 (PMC13240342; doi:10.1002/alz.71531)
Supplement: Supplementary file 5 — Supporting Information: alz71531‐sup‐0005‐tableS5.xlsx [file ALZ-22-e71531-s014.xlsx]

## Sheet: B
Supplementary Table S5 (B)
Long term potentiation (LTP)								Genotype main effect: p=0.0025
11-2-month-old female mice								Condition main effect: p=0.0040
TS: tetanus stimularion, S-TS: single TS, D-TS: double TS, CCh: carbachol, Prz: pirenzepine								Genotype × Condition interaction: p=0.103
Statistics for each mouse group
WT						HCNP-pp floxed						AppKI/floxed						AppKI/HCNP-pp cKO
STS	N (mouse)= 4, n (slice)= 9					STS	N (mouse)= 5, n (slice)= 9					STS	N (mouse)= 5, n (slice)= 9					STS	N (mouse)= 4, n (slice)= 10
DTS	N = 6, n = 10					DTS	N = 4, n = 10					DTS	N = 6, n = 10					DTS	N = 4, n = 9
DTS+CCh	N = 4, n = 10					DTS+CCh	N = 5, n = 9					DTS+CCh	N = 4, n = 10					DTS+CCh	N = 4, n = 8
DTS+Prz	N = 4, n = 9					DTS+Prz	N = 4, n = 9					DTS+Prz	N = 4, n = 10					DTS+Prz	N = 4, n = 10
linear mixed-effects model including mouse as a ramdom intercept						linear mixed-effects model including mouse as a ramdom intercept						linear mixed-effects model including mouse as a ramdom intercept						linear mixed-effects model including mouse as a ramdom intercept
overall condition effect: p<0.001						overall condition effect: p<0.001						overall condition effect: p<0.001						overall condition effect: p<0.001
pariwise comparison		Holm adjusted	p value	significant		pariwise comparison (Holm adjusted)			p value	significant		pariwise comparison (Holm adjusted)			p value	significant		pariwise comparison (Holm adjusted)			p value	significant
	STS vs DTS		0.008	**			STS vs DTS		0.001	**			STS vs DTS		0.014	*			STS vs DTS		1	n.s.
	STS vs DTS+CCh		<0.001	**			STS vs DTS+CCh		0.006	**			STS vs DTS+CCh		0.014	*			STS vs DTS+CCh		<0.001	**
	STS vs DTS+Prz		0.947	n.s.			STS vs DTS+Prz		1	n.s.			STS vs DTS+Prz		1	n.s.			STS vs DTS+Prz		0.999	n.s.
	DTS vs DTS+CCh		0.793	n.s.			DTS vs DTS+CCh		1	n.s.			DTS vs DTS+CCh		1	n.s.			DTS vs DTS+CCh		<0.001	**
	DTS vs DTS+Prz		0.008	**			DTS vs DTS+Prz		0.006	**			DTS vs DTS+Prz		0.012	*			DTS vs DTS+Prz		1	n.s.
	DTS+CCh vs DTS+Prz		<0.001	**			DTS+CCh vs DTS+Prz		0.024	*			DTS+CCh vs DTS+Prz		0.012	*			DTS+CCh vs DTS+Prz		<0.001	**
Raw data						Raw data						Raw data						Raw data
group	mouse	slice	condition	LTP (% of baseline)		group	mouse	slice	condition	LTP (% of baseline)		group	mouse	slice	condition	LTP (% of baseline)		group	mouse	slice	condition	LTP (% of baseline)
WT	1	1	STS	116.592		HCNP-pp floxed	1	1	STS	129.565		AppKI/floxed	1	1	STS	134.097		AppKI/HCNP-pp cKO	1	1	STS	119.355
WT	2	1	STS	132.752		HCNP-pp floxed	1	2	STS	142.702		AppKI/floxed	1	2	STS	102.963		AppKI/HCNP-pp cKO	1	2	STS	129.186
WT	2	2	STS	106.476		HCNP-pp floxed	1	3	STS	107.154		AppKI/floxed	2	1	STS	118.834		AppKI/HCNP-pp cKO	2	1	STS	114.1
WT	2	3	STS	111.566		HCNP-pp floxed	2	1	STS	112.36		AppKI/floxed	2	2	STS	133.113		AppKI/HCNP-pp cKO	2	2	STS	123.721
WT	3	1	STS	121.843		HCNP-pp floxed	3	1	STS	106.644		AppKI/floxed	2	3	STS	123.338		AppKI/HCNP-pp cKO	3	1	STS	144.992
WT	3	2	STS	111.943		HCNP-pp floxed	4	1	STS	118.712		AppKI/floxed	3	1	STS	127.518		AppKI/HCNP-pp cKO	3	2	STS	113.874
WT	3	3	STS	123.493		HCNP-pp floxed	4	2	STS	117.922		AppKI/floxed	4	1	STS	121.262		AppKI/HCNP-pp cKO	3	3	STS	129.925
WT	3	4	STS	150.352		HCNP-pp floxed	4	3	STS	113.072		AppKI/floxed	4	2	STS	128.59		AppKI/HCNP-pp cKO	3	4	STS	105.713
WT	4	1	STS	128.817		HCNP-pp floxed	5	1	STS	113.453		AppKI/floxed	5	1	STS	128.557		AppKI/HCNP-pp cKO	4	1	STS	133.303
WT	1	1	DTS	139.24		HCNP-pp floxed	1	1	DTS	142.724		AppKI/floxed	1	1	DTS	164.942		AppKI/HCNP-pp cKO	4	2	STS	123.667
WT	2	1	DTS	124.137		HCNP-pp floxed	1	2	DTS	129.807		AppKI/floxed	1	2	DTS	129.199		AppKI/HCNP-pp cKO	1	1	DTS	130.558
WT	3	1	DTS	169.428		HCNP-pp floxed	2	1	DTS	130.973		AppKI/floxed	2	1	DTS	131.681		AppKI/HCNP-pp cKO	1	2	DTS	125.65
WT	4	1	DTS	142.708		HCNP-pp floxed	2	2	DTS	134.787		AppKI/floxed	3	1	DTS	133.865		AppKI/HCNP-pp cKO	1	3	DTS	127.959
WT	4	2	DTS	152.105		HCNP-pp floxed	2	3	DTS	209.423		AppKI/floxed	3	2	DTS	147.397		AppKI/HCNP-pp cKO	2	1	DTS	120.254
WT	4	3	DTS	131.301		HCNP-pp floxed	3	1	DTS	136.353		AppKI/floxed	4	1	DTS	181.934		AppKI/HCNP-pp cKO	3	1	DTS	126.395
WT	5	1	DTS	149.987		HCNP-pp floxed	3	2	DTS	121.675		AppKI/floxed	4	2	DTS	156.336		AppKI/HCNP-pp cKO	3	2	DTS	122.579
WT	5	2	DTS	125.824		HCNP-pp floxed	4	1	DTS	152.809		AppKI/floxed	4	3	DTS	129.407		AppKI/HCNP-pp cKO	3	3	DTS	123.07
WT	6	1	DTS	138.504		HCNP-pp floxed	4	2	DTS	144.125		AppKI/floxed	5	1	DTS	132.655		AppKI/HCNP-pp cKO	4	1	DTS	134.836
WT	6	2	DTS	155.095		HCNP-pp floxed	4	3	DTS	160.144		AppKI/floxed	6	1	DTS	120.294		AppKI/HCNP-pp cKO	4	2	DTS	103.429
WT	1	1	DTS+CCh	143.346		HCNP-pp floxed	1	1	DTS+CCh	135.623		AppKI/floxed	1	1	DTS+CCh	159.32		AppKI/HCNP-pp cKO	1	1	DTS+CCh	141.39
WT	1	2	DTS+CCh	141.209		HCNP-pp floxed	2	1	DTS+CCh	181.916		AppKI/floxed	1	2	DTS+CCh	144.183		AppKI/HCNP-pp cKO	1	2	DTS+CCh	157.038
WT	1	3	DTS+CCh	139.316		HCNP-pp floxed	3	1	DTS+CCh	140.028		AppKI/floxed	1	3	DTS+CCh	119.5		AppKI/HCNP-pp cKO	1	3	DTS+CCh	128.18
WT	2	1	DTS+CCh	146.523		HCNP-pp floxed	3	2	DTS+CCh	122.876		AppKI/floxed	2	1	DTS+CCh	174.603		AppKI/HCNP-pp cKO	2	1	DTS+CCh	125.182
WT	2	2	DTS+CCh	123.752		HCNP-pp floxed	4	1	DTS+CCh	150.386		AppKI/floxed	2	2	DTS+CCh	125.572		AppKI/HCNP-pp cKO	3	1	DTS+CCh	148.272
WT	3	1	DTS+CCh	157.873		HCNP-pp floxed	4	2	DTS+CCh	126.216		AppKI/floxed	3	1	DTS+CCh	129.261		AppKI/HCNP-pp cKO	3	2	DTS+CCh	126.549
WT	3	2	DTS+CCh	166.764		HCNP-pp floxed	4	3	DTS+CCh	134.126		AppKI/floxed	3	2	DTS+CCh	149.054		AppKI/HCNP-pp cKO	3	3	DTS+CCh	159.081
WT	3	3	DTS+CCh	134.074		HCNP-pp floxed	5	1	DTS+CCh	160.073		AppKI/floxed	4	1	DTS+CCh	145.388		AppKI/HCNP-pp cKO	4	1	DTS+CCh	167.406
WT	4	1	DTS+CCh	186.182		HCNP-pp floxed	5	2	DTS+CCh	133.063		AppKI/floxed	4	2	DTS+CCh	142.123		AppKI/HCNP-pp cKO	1	1	DTS+Prz	113.341
WT	4	2	DTS+CCh	139.536		HCNP-pp floxed	1	1	DTS+Prz	122.293		AppKI/floxed	4	3	DTS+CCh	139.511		AppKI/HCNP-pp cKO	1	2	DTS+Prz	132.269
WT	1	1	DTS+Prz	144.626		HCNP-pp floxed	1	2	DTS+Prz	124.232		AppKI/floxed	1	1	DTS+Prz	121.12		AppKI/HCNP-pp cKO	1	3	DTS+Prz	136.607
WT	1	2	DTS+Prz	116.664		HCNP-pp floxed	1	3	DTS+Prz	114.566		AppKI/floxed	1	2	DTS+Prz	126.748		AppKI/HCNP-pp cKO	2	1	DTS+Prz	134.787
WT	1	3	DTS+Prz	103.309		HCNP-pp floxed	2	1	DTS+Prz	139.965		AppKI/floxed	2	1	DTS+Prz	134.625		AppKI/HCNP-pp cKO	3	1	DTS+Prz	133.933
WT	1	4	DTS+Prz	108.827		HCNP-pp floxed	2	2	DTS+Prz	109.157		AppKI/floxed	2	2	DTS+Prz	113.899		AppKI/HCNP-pp cKO	3	2	DTS+Prz	108.534
WT	2	1	DTS+Prz	108.4		HCNP-pp floxed	2	3	DTS+Prz	134.106		AppKI/floxed	3	1	DTS+Prz	136.613		AppKI/HCNP-pp cKO	3	3	DTS+Prz	124.468
WT	2	2	DTS+Prz	129.932		HCNP-pp floxed	3	1	DTS+Prz	121.57		AppKI/floxed	3	2	DTS+Prz	106.799		AppKI/HCNP-pp cKO	3	4	DTS+Prz	120.502
WT	3	1	DTS+Prz	134.346		HCNP-pp floxed	3	2	DTS+Prz	119.423		AppKI/floxed	3	3	DTS+Prz	123.446		AppKI/HCNP-pp cKO	4	1	DTS+Prz	112.625
WT	4	1	DTS+Prz	119.533		HCNP-pp floxed	4	1	DTS+Prz	116.834		AppKI/floxed	4	1	DTS+Prz	117.858		AppKI/HCNP-pp cKO	4	2	DTS+Prz	128.189
WT	4	2	DTS+Prz	129.276								AppKI/floxed	4	2	DTS+Prz	139.042
												AppKI/floxed	4	3	DTS+Prz	116.947

## Sheet: C
Supplementary Table S5 (C)
Long term potentiation (LTP)								Genotype main effect: p=0.0025
11-2-month-old female mice								Condition main effect: p=0.0040
TS: tetanus stimularion, S-TS: single TS, D-TS: double TS, CCh: carbachol, Prz: pirenzepine								Genotype × Condition interaction: p=0.103
Statistics for each condition
STS						DTS						DTS+CCh						DTS+Prz
WT	N (mouse)= 4, n (slice)= 9					WT	N (mouse)= 6, n (slice)= 10					WT	N (mouse)= 4, n (slice)= 10					WT	N (mouse)= 4, n (slice)= 9
HCNP-pp floxed	N = 5, n = 9					HCNP-pp floxed	N = 4, n = 10					HCNP-pp floxed	N = 5, n = 9					HCNP-pp floxed	N = 4, n = 9
AppKI/floxed	N = 5, n = 9					AppKI/floxed	N = 6, n = 10					AppKI/floxed	N = 4, n = 10					AppKI/floxed	N = 4, n = 10
AppKI/HCNP-pp cKO	N = 4, n = 10					AppKI/HCNP-pp cKO	N = 4, n = 9					AppKI/HCNP-pp cKO	N = 4, n = 8					AppKI/HCNP-pp cKO	N = 4, n = 10
linear mixed-effects model including mouse as a ramdom intercept						linear mixed-effects model including mouse as a ramdom intercept						linear mixed-effects model including mouse as a ramdom intercept						linear mixed-effects model including mouse as a ramdom intercept
overall effect of genotype: p=0.575						overall effect of genotype: p=0.020						overall effect of genotype: p=0.885						overall effect of genotype: p=0.944
						pairwise comparison	Holm adjusted		p value	significant
						WT vs HCNP-pp floxed			1	n.s.
						WT vs AppKI/floxed			1	n.s.
						WT vs AppKI/HCNP-pp cKO			0.079	n.s.
						HCNP-pp floxed vs AppKI/floxed			1	n.s.
						HCNP-pp floxed vs AppKI/HCNP-pp cKO			0.025	*
						AppKI/floxed vs AppKI/HCNP-pp cKO			0.079	n.s.
Raw data						Raw data						Raw data						Raw data
group	mouse	slice	condition	LTP (% of baseline)		group	mouse	slice	condition	LTP (% of baseline)		group	mouse	slice	condition	LTP (% of baseline)		group	mouse	slice	condition	LTP (% of baseline)
WT	1	1	STS	116.592		WT	1	1	DTS	139.24		WT	1	1	DTS+CCh	143.346		WT	1	1	DTS+Prz	144.626
WT	2	1	STS	132.752		WT	2	1	DTS	124.137		WT	1	2	DTS+CCh	141.209		WT	1	2	DTS+Prz	116.664
WT	2	2	STS	106.476		WT	3	1	DTS	169.428		WT	1	3	DTS+CCh	139.316		WT	1	3	DTS+Prz	103.309
WT	2	3	STS	111.566		WT	4	1	DTS	142.708		WT	2	1	DTS+CCh	146.523		WT	1	4	DTS+Prz	108.827
WT	3	1	STS	121.843		WT	4	2	DTS	152.105		WT	2	2	DTS+CCh	123.752		WT	2	1	DTS+Prz	108.4
WT	3	2	STS	111.943		WT	4	3	DTS	131.301		WT	3	1	DTS+CCh	157.873		WT	2	2	DTS+Prz	129.932
WT	3	3	STS	123.493		WT	5	1	DTS	149.987		WT	3	2	DTS+CCh	166.764		WT	3	1	DTS+Prz	134.346
WT	3	4	STS	150.352		WT	5	2	DTS	125.824		WT	3	3	DTS+CCh	134.074		WT	4	1	DTS+Prz	119.533
WT	4	1	STS	128.817		WT	6	1	DTS	138.504		WT	4	1	DTS+CCh	186.182		WT	4	2	DTS+Prz	129.276
HCNP-pp floxed	1	1	STS	129.565		WT	6	2	DTS	155.095		WT	4	2	DTS+CCh	139.536		HCNP-pp floxed	1	1	DTS+Prz	122.293
HCNP-pp floxed	1	2	STS	142.702		HCNP-pp floxed	1	1	DTS	142.724		HCNP-pp floxed	1	1	DTS+CCh	135.623		HCNP-pp floxed	1	2	DTS+Prz	124.232
HCNP-pp floxed	1	3	STS	107.154		HCNP-pp floxed	1	2	DTS	129.807		HCNP-pp floxed	2	1	DTS+CCh	181.916		HCNP-pp floxed	1	3	DTS+Prz	114.566
HCNP-pp floxed	2	1	STS	112.36		HCNP-pp floxed	2	1	DTS	130.973		HCNP-pp floxed	3	1	DTS+CCh	140.028		HCNP-pp floxed	2	1	DTS+Prz	139.965
HCNP-pp floxed	3	1	STS	106.644		HCNP-pp floxed	2	2	DTS	134.787		HCNP-pp floxed	3	2	DTS+CCh	122.876		HCNP-pp floxed	2	2	DTS+Prz	109.157
HCNP-pp floxed	4	1	STS	118.712		HCNP-pp floxed	2	3	DTS	209.423		HCNP-pp floxed	4	1	DTS+CCh	150.386		HCNP-pp floxed	2	3	DTS+Prz	134.106
HCNP-pp floxed	4	2	STS	117.922		HCNP-pp floxed	3	1	DTS	136.353		HCNP-pp floxed	4	2	DTS+CCh	126.216		HCNP-pp floxed	3	1	DTS+Prz	121.57
HCNP-pp floxed	4	3	STS	113.072		HCNP-pp floxed	3	2	DTS	121.675		HCNP-pp floxed	4	3	DTS+CCh	134.126		HCNP-pp floxed	3	2	DTS+Prz	119.423
HCNP-pp floxed	5	1	STS	113.453		HCNP-pp floxed	4	1	DTS	152.809		HCNP-pp floxed	5	1	DTS+CCh	160.073		HCNP-pp floxed	4	1	DTS+Prz	116.834
AppKI/floxed	1	1	STS	134.097		HCNP-pp floxed	4	2	DTS	144.125		HCNP-pp floxed	5	2	DTS+CCh	133.063		AppKI/floxed	1	1	DTS+Prz	121.12
AppKI/floxed	1	2	STS	102.963		HCNP-pp floxed	4	3	DTS	160.144		AppKI/floxed	1	1	DTS+CCh	159.32		AppKI/floxed	1	2	DTS+Prz	126.748
AppKI/floxed	2	1	STS	118.834		AppKI/floxed	1	1	DTS	164.942		AppKI/floxed	1	2	DTS+CCh	144.183		AppKI/floxed	2	1	DTS+Prz	134.625
AppKI/floxed	2	2	STS	133.113		AppKI/floxed	1	2	DTS	129.199		AppKI/floxed	1	3	DTS+CCh	119.5		AppKI/floxed	2	2	DTS+Prz	113.899
AppKI/floxed	2	3	STS	123.338		AppKI/floxed	2	1	DTS	131.681		AppKI/floxed	2	1	DTS+CCh	174.603		AppKI/floxed	3	1	DTS+Prz	136.613
AppKI/floxed	3	1	STS	127.518		AppKI/floxed	3	1	DTS	133.865		AppKI/floxed	2	2	DTS+CCh	125.572		AppKI/floxed	3	2	DTS+Prz	106.799
AppKI/floxed	4	1	STS	121.262		AppKI/floxed	3	2	DTS	147.397		AppKI/floxed	3	1	DTS+CCh	129.261		AppKI/floxed	3	3	DTS+Prz	123.446
AppKI/floxed	4	2	STS	128.59		AppKI/floxed	4	1	DTS	181.934		AppKI/floxed	3	2	DTS+CCh	149.054		AppKI/floxed	4	1	DTS+Prz	117.858
AppKI/floxed	5	1	STS	128.557		AppKI/floxed	4	2	DTS	156.336		AppKI/floxed	4	1	DTS+CCh	145.388		AppKI/floxed	4	2	DTS+Prz	139.042
AppKI/HCNP-pp cKO	1	1	STS	119.355		AppKI/floxed	4	3	DTS	129.407		AppKI/floxed	4	2	DTS+CCh	142.123		AppKI/floxed	4	3	DTS+Prz	116.947
AppKI/HCNP-pp cKO	1	2	STS	129.186		AppKI/floxed	5	1	DTS	132.655		AppKI/floxed	4	3	DTS+CCh	139.511		AppKI/HCNP-pp floxed	1	1	DTS+Prz	113.341
AppKI/HCNP-pp cKO	2	1	STS	114.1		AppKI/floxed	6	1	DTS	120.294		AppKI/HCNP-pp cKO	1	1	DTS+CCh	141.39		AppKI/HCNP-pp floxed	1	2	DTS+Prz	132.269
AppKI/HCNP-pp cKO	2	2	STS	123.721		AppKI/HCNP-pp cKO	1	1	DTS	130.558		AppKI/HCNP-pp cKO	1	2	DTS+CCh	157.038		AppKI/HCNP-pp floxed	1	3	DTS+Prz	136.607
AppKI/HCNP-pp cKO	3	1	STS	144.992		AppKI/HCNP-pp cKO	1	2	DTS	125.65		AppKI/HCNP-pp cKO	1	3	DTS+CCh	128.18		AppKI/HCNP-pp floxed	2	1	DTS+Prz	134.787
AppKI/HCNP-pp cKO	3	2	STS	113.874		AppKI/HCNP-pp cKO	1	3	DTS	127.959		AppKI/HCNP-pp cKO	2	1	DTS+CCh	125.182		AppKI/HCNP-pp floxed	3	1	DTS+Prz	133.933
AppKI/HCNP-pp cKO	3	3	STS	129.925		AppKI/HCNP-pp cKO	2	1	DTS	120.254		AppKI/HCNP-pp cKO	3	1	DTS+CCh	148.272		AppKI/HCNP-pp floxed	3	2	DTS+Prz	108.534
AppKI/HCNP-pp cKO	3	4	STS	105.713		AppKI/HCNP-pp cKO	3	1	DTS	126.395		AppKI/HCNP-pp cKO	3	2	DTS+CCh	126.549		AppKI/HCNP-pp floxed	3	3	DTS+Prz	124.468
AppKI/HCNP-pp cKO	4	1	STS	133.303		AppKI/HCNP-pp cKO	3	2	DTS	122.579		AppKI/HCNP-pp cKO	3	3	DTS+CCh	159.081		AppKI/HCNP-pp floxed	3	4	DTS+Prz	120.502
AppKI/HCNP-pp cKO	4	2	STS	123.667		AppKI/HCNP-pp cKO	3	3	DTS	123.07		AppKI/HCNP-pp cKO	4	1	DTS+CCh	167.406		AppKI/HCNP-pp floxed	4	1	DTS+Prz	112.625
						AppKI/HCNP-pp cKO	4	1	DTS	134.836								AppKI/HCNP-pp floxed	4	2	DTS+Prz	128.189
						AppKI/HCNP-pp cKO	4	2	DTS	103.429

## Sheet: F
Supplementary Table S5 (F)
Local field potential (LFP) during tail pinch under urethane anesthesia
WT: N(mouse)=7 n(insertion site)=37, HCNP-pp floxed: N=7 n=35, AppKI/floxed: N=6 n=36, AppKI/HCNP-pp cKO: N=7 n=37
9-month-old male mice
theta power: 3-12Hz
linear mixed-effects model with mouse included as a ramdom effect
term	coef	SE	z	p
Intercept	0.00218801	0.000297107	7.3644	1.77858e-13
C(genotype)[T.AppKI/floxed]	0.000712547	0.000432972	1.64571	0.0998237
C(genotype)[T.HCNP-pp floxed]	0.00113283	0.000422187	2.68324	0.0072912
C(genotype)[T.WT]	0.000893463	0.00042054	2.12456	0.0336235
pariwise comparison			Holm adjusted		p value	significant
	WT vs HCNP-pp floxed				1	n.s.
	WT vs AppKI/floxed				1	n.s.
	WT vs AppKI/HCNP-pp cKO				0.168	n.s.
	HCNP-pp floxed vs AppKI/floxed				1	n.s.
	HCNP-pp floxed vs AppKI/HCNP-pp cKO				0.044	*
	AppKI/floxed vs AppKI/HCNP-pp cKO				0.399	n.s.
Raw data
group	mouse	insertion site	theta power (10-4x mV2/Hz)			group	mouse	insertion site	theta power		group	mouse	insertion site	theta power		group	mouse	insertion site	theta power
WT	1	1	0.00205722			HCNP-pp floxed	1	1	0.00186182		AppKI/floxed	1	1	0.00275135		AppKI/HCNP-pp cKO	1	1	0.00177005
WT	1	2	0.00435777			HCNP-pp floxed	1	2	0.00263241		AppKI/floxed	1	2	0.00245129		AppKI/HCNP-pp cKO	1	2	0.00250009
WT	1	3	0.00398522			HCNP-pp floxed	1	3	0.00193602		AppKI/floxed	1	3	0.00228085		AppKI/HCNP-pp cKO	1	3	0.00186348
WT	1	4	0.00419518			HCNP-pp floxed	1	4	0.0025814		AppKI/floxed	1	4	0.00243998		AppKI/HCNP-pp cKO	1	4	0.001502
WT	2	1	0.00439753			HCNP-pp floxed	2	1	0.00136592		AppKI/floxed	1	5	0.00334571		AppKI/HCNP-pp cKO	1	5	0.00176174
WT	2	2	0.00222199			HCNP-pp floxed	2	2	0.00195343		AppKI/floxed	1	6	0.00214769		AppKI/HCNP-pp cKO	2	1	0.00295897
WT	2	3	0.0031911			HCNP-pp floxed	2	3	0.00103876		AppKI/floxed	1	7	0.00352497		AppKI/HCNP-pp cKO	2	2	0.00368065
WT	2	4	0.00384454			HCNP-pp floxed	2	4	0.00112753		AppKI/floxed	2	1	0.00198191		AppKI/HCNP-pp cKO	2	3	0.00395308
WT	2	5	0.00416862			HCNP-pp floxed	3	1	0.00325496		AppKI/floxed	2	2	0.00121801		AppKI/HCNP-pp cKO	2	4	0.00338119
WT	2	6	0.00376091			HCNP-pp floxed	3	2	0.00242162		AppKI/floxed	2	3	0.00263614		AppKI/HCNP-pp cKO	3	1	0.00193866
WT	3	1	0.002172			HCNP-pp floxed	3	3	0.00433358		AppKI/floxed	2	4	0.00227707		AppKI/HCNP-pp cKO	3	2	0.00219103
WT	3	2	0.00360681			HCNP-pp floxed	3	4	0.00192938		AppKI/floxed	2	5	0.00313355		AppKI/HCNP-pp cKO	3	3	0.00135258
WT	3	3	0.00184716			HCNP-pp floxed	3	5	0.00240077		AppKI/floxed	2	6	0.00336011		AppKI/HCNP-pp cKO	3	4	0.00242576
WT	3	4	0.00238718			HCNP-pp floxed	4	1	0.00457606		AppKI/floxed	2	7	0.00245125		AppKI/HCNP-pp cKO	3	5	0.00129031
WT	3	5	0.00211423			HCNP-pp floxed	4	2	0.00265547		AppKI/floxed	3	1	0.0027072		AppKI/HCNP-pp cKO	3	6	0.000700473
WT	4	1	0.00185875			HCNP-pp floxed	4	3	0.00434392		AppKI/floxed	3	2	0.00709602		AppKI/HCNP-pp cKO	3	7	0.00138027
WT	4	2	0.00159312			HCNP-pp floxed	4	4	0.00379927		AppKI/floxed	3	3	0.00204146		AppKI/HCNP-pp cKO	4	1	0.00267987
WT	4	3	0.00188929			HCNP-pp floxed	4	5	0.00355059		AppKI/floxed	3	4	0.00474408		AppKI/HCNP-pp cKO	4	2	0.00169761
WT	4	4	0.00177132			HCNP-pp floxed	4	6	0.0035207		AppKI/floxed	3	5	0.00340168		AppKI/HCNP-pp cKO	4	3	0.0016893
WT	5	1	0.0040515			HCNP-pp floxed	5	1	0.00491611		AppKI/floxed	3	6	0.0029845		AppKI/HCNP-pp cKO	4	4	0.00304256
WT	5	2	0.00413899			HCNP-pp floxed	5	2	0.00236946		AppKI/floxed	4	1	0.00282587		AppKI/HCNP-pp cKO	4	5	0.0032162
WT	5	3	0.0030465			HCNP-pp floxed	5	3	0.0042031		AppKI/floxed	4	2	0.00333808		AppKI/HCNP-pp cKO	5	1	0.0023684
WT	5	4	0.00326786			HCNP-pp floxed	5	4	0.00400678		AppKI/floxed	4	3	0.00264876		AppKI/HCNP-pp cKO	5	2	0.00124739
WT	5	5	0.00680586			HCNP-pp floxed	5	5	0.00308185		AppKI/floxed	4	4	0.00290564		AppKI/HCNP-pp cKO	5	3	0.00247345
WT	5	6	0.00304621			HCNP-pp floxed	6	1	0.00844964		AppKI/floxed	4	5	0.00205167		AppKI/HCNP-pp cKO	5	4	0.00145679
WT	5	7	0.00339778			HCNP-pp floxed	6	2	0.0037223		AppKI/floxed	4	6	0.00315059		AppKI/HCNP-pp cKO	5	5	0.00201076
WT	6	1	0.00259738			HCNP-pp floxed	6	3	0.00538624		AppKI/floxed	5	1	0.00120008		AppKI/HCNP-pp cKO	5	6	0.00137844
WT	6	2	0.00223264			HCNP-pp floxed	6	4	0.00273318		AppKI/floxed	5	2	0.00103168		AppKI/HCNP-pp cKO	6	1	0.00149595
WT	6	3	0.00425056			HCNP-pp floxed	6	5	0.00313708		AppKI/floxed	5	3	0.00173191		AppKI/HCNP-pp cKO	6	2	0.00177117
WT	6	4	0.00363729			HCNP-pp floxed	6	6	0.00375329		AppKI/floxed	5	4	0.00297712		AppKI/HCNP-pp cKO	6	3	0.00228136
WT	6	5	0.0026984			HCNP-pp floxed	7	1	0.00212545		AppKI/floxed	5	5	0.00204902		AppKI/HCNP-pp cKO	6	4	0.00127812
WT	7	1	0.00520976			HCNP-pp floxed	7	2	0.00387558		AppKI/floxed	6	1	0.00449606		AppKI/HCNP-pp cKO	6	5	0.00162952
WT	7	2	0.0024372			HCNP-pp floxed	7	3	0.00555908		AppKI/floxed	6	2	0.0053328		AppKI/HCNP-pp cKO	7	1	0.00282166
WT	7	3	0.00194825			HCNP-pp floxed	7	4	0.00552684		AppKI/floxed	6	3	0.00237149		AppKI/HCNP-pp cKO	7	2	0.00194885
WT	7	4	0.00298748			HCNP-pp floxed	7	5	0.00526387		AppKI/floxed	6	4	0.00328303		AppKI/HCNP-pp cKO	7	3	0.00226304
WT	7	5	0.00189641								AppKI/floxed	6	5	0.00366859		AppKI/HCNP-pp cKO	7	4	0.0026136
WT	7	6	0.00303642													AppKI/HCNP-pp cKO	7	5	0.00294057
