# Supplementary material for: Reduction in hippocampal cholinergic neurostimulating peptide enhances memory impairment in AppNL‐G‐F KI mice
Source: Alzheimers Dement. 2026 Jun 3;22(6):e71531. doi: 10.1002/alz.71531 (PMC13240342; doi:10.1002/alz.71531)
Supplement: Supplementary file 6 — Supporting Information: alz71531‐sup‐0006‐tableS6.xlsx [file ALZ-22-e71531-s010.xlsx]

## Sheet: B
Supplementary Table S6 (B)
Western blotteing for glutamatergic molecules
each group N=5
9-10-month-old male mice
NR1									NR2A									NR2B									GluA1									GluA2,3									PSD95
one-way ANOVA: F(3, 16)=2.11, P=0.139									one-way ANOVA: F(3, 16)=4.16, P=0.024									one-way ANOVA: F(3, 16)=1.69, P=0.209									one-way ANOVA: F(3, 16)=0.49, P=0.697									one-way ANOVA: F(3, 16)=0.77, P=0.528									one-way ANOVA: F(3, 16)=2.64, P=0.085
effect size: η² = 0.28, ω² = 0.14, Cohen's f = 0.63									effect size: η² = 0.44, ω² = 0.32, Cohen's f =0.88									effect size: η² = 0.24, ω² = 0.09, Cohen's f = 0.56									effect size: η² = 0.08, ω² = -0.08, Cohen's f = 0.30									effect size: η² = 0.13, ω² = -0.04, Cohen's f = 0.38									effect size: η² = 0.33, ω² = 0.20, Cohen's f = 0.70
									post hoc Tukey test			p value	significant
									WT vs HCNP-pp floxed			0.847	n.s.
									WT vs AppKI/floxed			0.884	n.s.
									WT vs AppKI/HCNP-pp cKO			0.087	n.s.
									HCNP-pp floxed vs AppKI/floxed			0.436	n.s.
									HCNP-pp floxed vs AppKI/HCNP-pp cKO			0.018	*
									AppKI/floxed vs AppKI/HCNP-pp cKO			0.294	n.s.
			Mean difference	95% CI (mean diff, Welch)	Welch Cohen's d	95% CI (d)	Hedges g					Mean difference	95% CI (mean diff, Welch)	Welch Cohen's d	95% CI (d)	Hedges g					Mean difference	95% CI (mean diff, Welch)	Welch Cohen's d	95% CI (d)	Hedges g					Mean difference	95% CI (mean diff, Welch)	Welch Cohen's d	95% CI (d)	Hedges g					Mean difference	95% CI (mean diff, Welch)	Welch Cohen's d	95% CI (d)	Hedges g					Mean difference	95% CI (mean diff, Welch)
WT vs HCNP-pp floxed			-0.194	[-0.330, -0.058] (df≈8.00)	-2.083	[-3.690, -0.478]	-1.882		WT vs HCNP-pp floxed			-0.023	[-0.087, 0.041] (df≈7.52)	-0.534	[-1.801, 0.733]	-0.482		WT vs HCNP-pp floxed			-0.011	[-0.082, 0.060]	-0.231	[-1.475, 1.014]	-0.208		WT vs HCNP-pp floxed			0.027	[-0.059, 0.113]	0.469	[-0.791, 1.730]	0.424		WT vs HCNP-pp floxed			0.036	[-0.039, 0.110]	0.697	[-0.589, 1.983]	0.63		WT vs HCNP-pp floxed			-0.016	[-0.051, 0.019]
WT vs AppKI/floxed			-1.564	[-0.286, -0.027] (df≈7.88)	-1.761	[-3.271, -0.251]	-1.591		WT vs AppKI/floxed			0.021	[-0.048, 0.090] (df≈7.15)	0.447	[-0.812, 1.706]	0.404		WT vs AppKI/floxed			0.035	[-0.026, 0.095]	0.845	[-0.462, 2.152]	0.763		WT vs AppKI/floxed			0.039	[-0.036, 0.113]	0.763	[-0.532, 2.057]	0.689		WT vs AppKI/floxed			-0.01	[-0.127, 0.106]	-0.137	[-1.379, 1.104]	-0.124		WT vs AppKI/floxed			-0.002	[-0.043, 0.039]
WT vs AppKI/HCNP-pp cKO			-0.078	[-0.340, 0.185] (df≈5.48)	-0.468	[-1.729, 0.793]	-0.423		WT vs AppKI/HCNP-pp cKO			0.073	[0.018, 0.127] (df≈8.00)	1.938	[0.376, 3.499]	1.75		WT vs AppKI/HCNP-pp cKO			0.05	[-0.032, 0.133]	0.903	[-0.413, 2.219]	0.818		WT vs AppKI/HCNP-pp cKO			0.018	[-0.045, 0.082]	0.429	[-0.828, 1.686]	0.387		WT vs AppKI/HCNP-pp cKO			0.036	[-0.031, 0.104]	0.806	[-0.495, 2.107]	0.728		WT vs AppKI/HCNP-pp cKO			-0.052	[-0.112, 0.008]
HCNP-pp floxed vs AppKI/floxed			0.038	[-0.091, 0.166] (df≈7.92)	0.428	[-0.830, 1.685]	0.386		HCNP-pp floxed vs AppKI/floxed			0.044	[-0.031, 0.119] (df≈7.92)	0.857	[-0.452, 2.165]	0.774		HCNP-pp floxed vs AppKI/floxed			0.046	[-0.018, 0.109]	1.073	[-0.273, 2.420]	0.97		HCNP-pp floxed vs AppKI/floxed			0.012	[-0.077, 0.100]	0.193	[-1.050, 1.436]	0.174		HCNP-pp floxed vs AppKI/floxed			-0.046	[-0.162, 0.069]	-0.618	[-1.894, 0.658]	-0.558		HCNP-pp floxed vs AppKI/floxed			0.014	[-0.025, 0.053]
HCNP-pp floxed vs AppKI/HCNP-pp cKO			0.116	[-0.146, 0.379] (df≈5.42)	0.704	[-0.583, 1.990]	0.635		HCNP-pp floxed vs AppKI/HCNP-pp cKO			0.096	[0.032, 0.160] (df≈7.53)	2.209	[0.564, 3.855]	1.995		HCNP-pp floxed vs AppKI/HCNP-pp cKO			0.062	[-0.022, 0.146]	1.079	[-0.269, 2.427]	0.975		HCNP-pp floxed vs AppKI/HCNP-pp cKO			-0.009	[-0.091, 0.074]	-0.161	[-1.403, 1.081]	-0.145		HCNP-pp floxed vs AppKI/HCNP-pp cKO			0.001	[-0.063, 0.064]	0.014	[-1.226, 1.253]	0.012		HCNP-pp floxed vs AppKI/HCNP-pp cKO			-0.036	[-0.095, 0.023]
AppKI/floxed vs AppKI/HCNP-pp cKO			0.079	[-0.184, 0.341] (df≈5.17)	0.483	[-0.779, 1.745]	0.437		AppKI/floxed vs AppKI/HCNP-pp cKO			0.052	[-0.017, 0.121] (df≈7.16)	1.124	[-0.232, 2.480]	1.015		AppKI/floxed vs AppKI/HCNP-pp cKO			0.016	[-0.062, 0.094]	0.311	[-0.938, 1.560]	0.281		AppKI/floxed vs AppKI/HCNP-pp cKO			-0.02	[-0.090, 0.049]	-0.438	[-1.696, 0.820]	-0.396		AppKI/floxed vs AppKI/HCNP-pp cKO			0.047	[-0.067, 0.161]	0.662	[-0.620, 1.943]	0.598		AppKI/floxed vs AppKI/HCNP-pp cKO			-0.05	[-0.111, 0.011]
Raw data									Raw data									Raw data									Raw data									Raw data									Raw data
group	mice	NR1	βactin	ratio					group	mice	NR2A	βactin	ratio					group	mice	NR2B	βactin	ratio					group	mice	GluA1	βactin	ratio					group	mice	GluA2,3	βactin	ratio					group	mice	PSD95	βactin	ratio
WT	1	352931	462244	0.763517					WT	1	164070	363970	0.450779					WT	1	168438	492686	0.341877					WT	1	199178	443016	0.449595					WT	1	333902	463254	0.720775					WT	1	163308	359906	0.453752
WT	2	405683	572090	0.709124					WT	2	176635	387741	0.455549					WT	2	201694	545254	0.369908					WT	2	175661	434470	0.404311					WT	2	328364	438021	0.749654					WT	2	183921	380795	0.482992
WT	3	436544	569754	0.766197					WT	3	181908	422252	0.430804					WT	3	243084	558587	0.435177					WT	3	246242	469339	0.524657					WT	3	417780	486641	0.858497					WT	3	223510	477929	0.467664
WT	4	470267	520716	0.903116					WT	4	162952	429464	0.379431					WT	4	181044	552986	0.327393					WT	4	202350	483176	0.418791					WT	4	368314	467097	0.788517					WT	4	192148	417221	0.460542
WT	5	496544	538737	0.921682					WT	5	209742	437965	0.478901					WT	5	249495	596712	0.418116					WT	5	226352	533253	0.424474					WT	5	396817	490803	0.808506					WT	5	188670	455979	0.413769
HCNP-pp floxed	1	453576	509727	0.889841					HCNP-pp floxed	1	181813	436200	0.416811					HCNP-pp floxed	1	263583	559632	0.470993					HCNP-pp floxed	1	181180	504028	0.359464					HCNP-pp floxed	1	360933	492766	0.732463					HCNP-pp floxed	1	189999	427833	0.444096
HCNP-pp floxed	2	482726	499801	0.965836					HCNP-pp floxed	2	223410	431210	0.5181					HCNP-pp floxed	2	227314	599432	0.379216					HCNP-pp floxed	2	229858	584801	0.393053					HCNP-pp floxed	2	390942	483069	0.809288					HCNP-pp floxed	2	202598	403109	0.502589
HCNP-pp floxed	3	538360	550676	0.977635					HCNP-pp floxed	3	197434	427938	0.461361					HCNP-pp floxed	3	211711	533009	0.3972					HCNP-pp floxed	3	220576	617662	0.357114					HCNP-pp floxed	3	364214	473503	0.76919					HCNP-pp floxed	3	194302	424006	0.458253
HCNP-pp floxed	4	532688	490223	1.08662					HCNP-pp floxed	4	176595	428947	0.411694					HCNP-pp floxed	4	174125	506990	0.343449					HCNP-pp floxed	4	260781	536331	0.486231					HCNP-pp floxed	4	344020	452867	0.759649					HCNP-pp floxed	4	201880	426048	0.473843
HCNP-pp floxed	5	575881	517216	1.11342					HCNP-pp floxed	5	235483	467944	0.503229					HCNP-pp floxed	5	190689	533426	0.35748					HCNP-pp floxed	5	262850	536182	0.490225					HCNP-pp floxed	5	418690	618460	0.676988					HCNP-pp floxed	5	215327	448962	0.479611
AppKI/floxed	1	488305	497220	0.98207					AppKI/floxed	1	211661	444397	0.476288					AppKI/floxed	1	161235	520858	0.309557					AppKI/floxed	1	166621	474780	0.350944					AppKI/floxed	1	332906	457180	0.728173					AppKI/floxed	1	195264	426464	0.457867
AppKI/floxed	2	413176	474470	0.870816					AppKI/floxed	2	194358	453403	0.428665					AppKI/floxed	2	163562	528622	0.309412					AppKI/floxed	2	228540	503748	0.453679					AppKI/floxed	2	361293	479678	0.753199					AppKI/floxed	2	175584	412376	0.425786
AppKI/floxed	3	545514	500887	1.0891					AppKI/floxed	3	218254	474557	0.459911					AppKI/floxed	3	209715	541673	0.387162					AppKI/floxed	3	223585	482241	0.463637					AppKI/floxed	3	383231	537692	0.712733					AppKI/floxed	3	209026	433642	0.482024
AppKI/floxed	4	435389	476534	0.913658					AppKI/floxed	4	164472	468780	0.350851					AppKI/floxed	4	186644	520174	0.358811					AppKI/floxed	4	164348	467547	0.351511					AppKI/floxed	4	338935	363695	0.931921					AppKI/floxed	4	178021	413406	0.43062
AppKI/floxed	5	463681	468364	0.990001					AppKI/floxed	5	177712	472147	0.376391					AppKI/floxed	5	202104	569860	0.354656					AppKI/floxed	5	200737	492062	0.407951					AppKI/floxed	5	385282	452089	0.852226					AppKI/floxed	5	199224	403686	0.493512
AppKI/HCNP-pp cKO	1	507576	498476	1.01826					AppKI/HCNP-pp cKO	1	179945	477047	0.377206					AppKI/HCNP-pp cKO	1	196239	574077	0.341834					AppKI/HCNP-pp cKO	1	215857	501100	0.430766					AppKI/HCNP-pp cKO	1	362029	469512	0.771075					AppKI/HCNP-pp cKO	1	195877	386953	0.506204
AppKI/HCNP-pp cKO	2	395567	511110	0.773937					AppKI/HCNP-pp cKO	2	174211	451331	0.385994					AppKI/HCNP-pp cKO	2	218196	564480	0.386543					AppKI/HCNP-pp cKO	2	162310	432284	0.375471					AppKI/HCNP-pp cKO	2	313231	442806	0.707377					AppKI/HCNP-pp cKO	2	174743	399217	0.437714
AppKI/HCNP-pp cKO	3	452773	609336	0.74306					AppKI/HCNP-pp cKO	3	175732	442841	0.396829					AppKI/HCNP-pp cKO	3	134886	529089	0.25494					AppKI/HCNP-pp cKO	3	173290	415841	0.416722					AppKI/HCNP-pp cKO	3	355550	446975	0.795458					AppKI/HCNP-pp cKO	3	224762	391952	0.573443
AppKI/HCNP-pp cKO	4	420372	592677	0.709277					AppKI/HCNP-pp cKO	4	153693	415067	0.370285					AppKI/HCNP-pp cKO	4	202978	522743	0.388294					AppKI/HCNP-pp cKO	4	168468	395914	0.425517					AppKI/HCNP-pp cKO	4	329343	443411	0.742749					AppKI/HCNP-pp cKO	4	190810	367657	0.518989
AppKI/HCNP-pp cKO	5	399179	330669	1.20719					AppKI/HCNP-pp cKO	5	123208	408521	0.301595					AppKI/HCNP-pp cKO	5	160184	595316	0.269074					AppKI/HCNP-pp cKO	5	163729	340366	0.481038					AppKI/HCNP-pp cKO	5	342982	471113	0.728025					AppKI/HCNP-pp cKO	5	191490	380570	0.503166
[truncated: 3 more columns]

## Sheet: D
Supplementary Table S6 (D)
Western blotteing for cholinergic molecules
each group N=5
9-10-month-old male mice
ChAT									VAchT									CHT									synaptophysin							M1
one-way ANOVA: F(3, 16)=9.83, P<0.001									Welch's ANOVA: F(3, 7.20)=16.00, P=0.001									one-way ANOVA: F(3, 16)=0.41, P=0.747									one-way ANOVA: F(3, 16)=1.98, P=0.157							one-way ANOVA: F(3, 16)=0.155, P= 0.925
effect size: η² = 0.65, ω² = 0.57									effect size: η² = 0.50, ω² = 0.40									effect size: η² = 0.07, ω² = -0.10, Cohen's f = 0.28									effect size: η² = 0.27, ω² = 0.13							effect size: η² = 0.03, ω² = -0.15, Cohen's f = 0.17
post hoc Tukey test			p value	significant					post hoc Games-Howell test			p value	significant
WT vs HCNP-pp floxed			0.426	n.s.					WT vs HCNP-pp floxed			0.923	n.s.
WT vs AppKI/floxed			0.856	n.s.					WT vs AppKI/floxed			0.288	n.s.
WT vs AppKI/HCNP-pp cKO			0.009	**					WT vs AppKI/HCNP-pp cKO			0.071	n.s.
HCNP-pp floxed vs AppKI/floxed			0.127	n.s.					HCNP-pp floxed vs AppKI/floxed			0.912	n.s.
HCNP-pp floxed vs AppKI/HCNP-pp cKO			<0.001	**					HCNP-pp floxed vs AppKI/HCNP-pp cKO			0.173	n.s.
AppKI/floxed vs AppKI/HCNP-pp cKO			0.044	*					AppKI/floxed vs AppKI/HCNP-pp cKO			0.007	**
			Mean difference	95% CI (mean diff)	Cohen's d	95% CI (d)	Hedges g					Mean difference	95% CI (mean diff)	Welch Cohen's d	95% CI (d)	Hedges g					Mean difference	95% CI (mean diff, Welch)	Welch Cohen's d	95% CI (d)	Hedges g					Mean difference	95% CI	Hedges g					Mean difference	95% CI (mean diff, Welch)	Welch Cohen's d	95% CI (d)	Hedges g
WT vs HCNP-pp floxed			-0.036	(-0.076, 0.005)	-1.287	(-2.678, 0.103)	-1.163		WT vs HCNP-pp floxed			-0.07	(-0.344, 0.204)	-0.39	(-1.645, 0.864)	-0.353		WT vs HCNP-pp floxed			-0.037	[-0.112, 0.037] (df≈6.00)	-0.781	[-2.078, 0.517]	-0.705		WT vs HCNP-pp floxed			-0.151	[-0.425, 0.123]	-0.828		WT vs HCNP-pp floxed			-0.043	[-0.202, 0.116]	-0.405	[-1.661, 0.850]	-0.366
WT vs AppKI/floxed			0.018	(-0.049, 0.085)	0.395	(-0.860, 1.649)	0.357		WT vs AppKI/floxed			-0.142	(-0.311, 0.028)	-1.222	(-2.598, 0.155)	-1.103		WT vs AppKI/floxed			-0.03	[-0.105, 0.044] (df≈6.00)	-0.636	[-1.914, 0.643]	-0.574		WT vs AppKI/floxed			-0.205	[-0.748, 0.338]	-0.589		WT vs AppKI/floxed			-0.04	[-0.335, 0.255]	-0.221	[-1.466, 1.023]	-0.2
WT vs AppKI/HCNP-pp cKO			0.085	(0.044, 4.954)	3.023	(1.091, 4.954)	2.73		WT vs AppKI/HCNP-pp cKO			0.192	(0.045, 0.339)	2.208	(0.563, 3.854)	1.995		WT vs AppKI/HCNP-pp cKO			-0.016	[-0.104, 0.072] (df≈5.45)	-0.288	[-1.535, 0.960]	-0.26		WT vs AppKI/HCNP-pp cKO			-0.392	[-0.553, -0.231]	-3.434		WT vs AppKI/HCNP-pp cKO			-0.067	[-0.238, 0.104]	-0.594	[-1.867, 0.679]	-0.537
HCNP-pp floxed vs AppKI/floxed			0.054	(-0.008, 0.116)	1.262	(-0.123, 2.648)	1.14		HCNP-pp floxed vs AppKI/floxed			-0.072	(-0.345, 0.200)	-0.412	(-1.667, 0.844)	-0.372		HCNP-pp floxed vs AppKI/floxed			0.007	[-0.081, 0.095] (df≈8.00)	0.115	[-1.126, 1.356]	0.104		HCNP-pp floxed vs AppKI/floxed			-0.054	[-0.595, 0.487]	-0.14		HCNP-pp floxed vs AppKI/floxed			0.003	[-0.295, 0.301]	0.016	[-1.224, 1.255]	0.014
HCNP-pp floxed vs AppKI/HCNP-pp cKO			0.12	(0.088, 0.153)	5.39	(2.473, 8.308)	4.869		HCNP-pp floxed vs AppKI/HCNP-pp cKO			0.262	(-0.012, 0.536)	1.657	(0.176, 3.139)	1.497		HCNP-pp floxed vs AppKI/HCNP-pp cKO			0.021	[-0.076, 0.119] (df≈7.76)	0.323	[-0.926, 1.573]	0.292		HCNP-pp floxed vs AppKI/HCNP-pp cKO			-0.241	[-0.520, 0.038]	-1.187		HCNP-pp floxed vs AppKI/HCNP-pp cKO			-0.024	[-0.215, 0.167]	-0.184	[-1.427, 1.059]	-0.166
AppKI/floxed vs AppKI/HCNP-pp cKO			0.067	(0.004, 0.129)	1.559	(0.103, 3.015)	1.408		AppKI/floxed vs AppKI/HCNP-pp cKO			0.334	(0.197, 0.472)	4.081	(1.728, 6.433)	3.686		AppKI/floxed vs AppKI/HCNP-pp cKO			0.015	[-0.083, 0.112] (df≈7.76)	0.219	[-1.025, 1.463]	0.198		AppKI/floxed vs AppKI/HCNP-pp cKO			-0.187	[-0.725, 0.350]	-0.522		AppKI/floxed vs AppKI/HCNP-pp cKO			-0.027	[-0.327, 0.273]	-0.138	[-1.379, 1.103]	-0.125
Raw data									Raw data									Raw data									Raw data							Raw data
group	mice	ChAT	βactin	ratio					group	mice	VAchT	βactin	ratio					group	mice	CHT	βactin	ratio					group	mice	synaptophysin	βactin	ratio			group	mice	M1	βactin	ratio
WT	1	101343	438732	0.230991					WT	1	305561	392825	0.777855					WT	1	268999	474562	0.566836					WT	1	959843	401689	2.38952			WT	1	375374	405897	0.924801
WT	2	85874	336348	0.255313					WT	2	276569	385878	0.716727					WT	2	274123	437849	0.626067					WT	2	898921	390545	2.30171			WT	2	327221	373420	0.876281
WT	3	104812	342120	0.30636					WT	3	338601	411121	0.823604					WT	3	274090	436951	0.627279					WT	3	869404	387357	2.24445			WT	3	335954	466155	0.720692
WT	4	87352	319680	0.273248					WT	4	290693	399646	0.727376					WT	4	244913	397654	0.615895					WT	4	873474	366089	2.38596			WT	4	351498	449309	0.782308
WT	5	91910	301317	0.305028					WT	5	382276	377840	1.01174					WT	5	253475	389094	0.651449					WT	5	805505	352148	2.2874			WT	5	304665	392606	0.776007
HCNP-pp floxed	1	104605	330402	0.316599					HCNP-pp floxed	1	321429	370168	0.868333					HCNP-pp floxed	1	290790	444745	0.653835					HCNP-pp floxed	1	831693	317813	2.61693			HCNP-pp floxed	1	273834	430156	0.636592
HCNP-pp floxed	2	95591	304563	0.313863					HCNP-pp floxed	2	293163	403725	0.726145					HCNP-pp floxed	2	296432	416243	0.712161					HCNP-pp floxed	2	797306	361627	2.20477			HCNP-pp floxed	2	284946	312205	0.912689
HCNP-pp floxed	3	100359	312486	0.321163					HCNP-pp floxed	3	250061	368853	0.677942					HCNP-pp floxed	3	291570	406718	0.716885					HCNP-pp floxed	3	866862	384944	2.25192			HCNP-pp floxed	3	304508	325808	0.934624
HCNP-pp floxed	4	99884	367807	0.271566					HCNP-pp floxed	4	254837	286425	0.889716					HCNP-pp floxed	4	258587	423974	0.609912					HCNP-pp floxed	4	976332	369438	2.64275			HCNP-pp floxed	4	300021	336025	0.892853
HCNP-pp floxed	5	104202	319906	0.325727					HCNP-pp floxed	5	345601	278058	1.24291					HCNP-pp floxed	5	260899	448414	0.581826					HCNP-pp floxed	5	964139	364221	2.64713			HCNP-pp floxed	5	298075	324615	0.918242
AppKI/floxed	1	72208	386662	0.186747					AppKI/floxed	1	284993	301866	0.944104					AppKI/floxed	1	285047	519607	0.548582					AppKI/floxed	1	840472	298021	2.82018			AppKI/floxed	1	325439	296538	1.09746
AppKI/floxed	2	68857	316135	0.217809					AppKI/floxed	2	315256	286904	1.09882					AppKI/floxed	2	324913	465168	0.698485					AppKI/floxed	2	684719	325421	2.1041			AppKI/floxed	2	328022	307903	1.06534
AppKI/floxed	3	96027	306486	0.313316					AppKI/floxed	3	344012	337967	1.01789					AppKI/floxed	3	314257	475163	0.661367					AppKI/floxed	3	763143	372415	2.04917			AppKI/floxed	3	273182	323741	0.843829
AppKI/floxed	4	82431	327160	0.251959					AppKI/floxed	4	346065	383708	0.901897					AppKI/floxed	4	314809	491503	0.640503					AppKI/floxed	4	956600	366474	2.61028			AppKI/floxed	4	251995	327605	0.769204
AppKI/floxed	5	90618	291603	0.310758					AppKI/floxed	5	325888	405413	0.803842					AppKI/floxed	5	320801	464220	0.691054					AppKI/floxed	5	1171100	384080	3.0491			AppKI/floxed	5	191947	380740	0.504142
AppKI/HCNP-pp cKO	1	75473	405476	0.186134					AppKI/HCNP-pp cKO	1	279614	457224	0.611547					AppKI/HCNP-pp cKO	1	337237	490622	0.687366					AppKI/HCNP-pp cKO	1	1216679	428176	2.84154			AppKI/HCNP-pp cKO	1	267768	341659	0.783729
AppKI/HCNP-pp cKO	2	90249	437084	0.20648					AppKI/HCNP-pp cKO	2	295934	452137	0.654523					AppKI/HCNP-pp cKO	2	333687	490350	0.680508					AppKI/HCNP-pp cKO	2	1192069	430152	2.77127			AppKI/HCNP-pp cKO	2	239757	323022	0.742231
AppKI/HCNP-pp cKO	3	66273	437035	0.151642					AppKI/HCNP-pp cKO	3	294962	460383	0.640688					AppKI/HCNP-pp cKO	3	350127	516754	0.677551					AppKI/HCNP-pp cKO	3	1099365	440846	2.49376			AppKI/HCNP-pp cKO	3	367707	351324	1.04663
AppKI/HCNP-pp cKO	4	85865	414866	0.20697					AppKI/HCNP-pp cKO	4	243550	417456	0.583415					AppKI/HCNP-pp cKO	4	286995	550617	0.521224					AppKI/HCNP-pp cKO	4	1116128	407234	2.74075			AppKI/HCNP-pp cKO	4	290713	348508	0.834164
AppKI/HCNP-pp cKO	5	86459	441167	0.195978					AppKI/HCNP-pp cKO	5	261341	431508	0.605646					AppKI/HCNP-pp cKO	5	307228	511479	0.600666					AppKI/HCNP-pp cKO	5	1001610	367953	2.72211			AppKI/HCNP-pp cKO	5	354466	351439	1.00861
