# Supplementary material for: Reduction in hippocampal cholinergic neurostimulating peptide enhances memory impairment in AppNL‐G‐F KI mice
Source: Alzheimers Dement. 2026 Jun 3;22(6):e71531. doi: 10.1002/alz.71531 (PMC13240342; doi:10.1002/alz.71531)
Supplement: Supplementary file 7 — Supporting Information: alz71531‐sup‐0007‐tableS7.xlsx [file ALZ-22-e71531-s007.xlsx]

## Sheet: B
Supplementary Table S7 (B)
ChAT density of each cell
WT: N (mouse)= 5, n (slice)= 14, HCNP-pp floxed: N = 5, n = 14, AppKI/floxed: N = 5, n = 16, AppKI/HCNP-pp cKO: N = 5, n = 14
9-10-month-old male mice
raw data
group	mouse	slice	ChAT positive cell	mean density		group	mouse	slice	ChAT positive cell	mean density		group	mouse	slice	ChAT positive cell	mean density		group	mouse	slice	ChAT positive cell	mean density
WT	1	1	1	16.131		HCNP-pp floxed	1	1	1	17.943		AppKI/floxed	1	1	1	14.054		AppKI/HCNP-pp cKO	1	1	1	17.168
WT	1	1	2	15.738		HCNP-pp floxed	1	1	2	13.124		AppKI/floxed	1	1	2	16.3		AppKI/HCNP-pp cKO	1	1	2	12.896
WT	1	1	3	17.803		HCNP-pp floxed	1	1	3	17.208		AppKI/floxed	1	1	3	18.54		AppKI/HCNP-pp cKO	1	1	3	11.683
WT	1	1	4	18.33		HCNP-pp floxed	1	1	4	17.047		AppKI/floxed	1	1	4	19.643		AppKI/HCNP-pp cKO	1	1	4	16.532
WT	1	1	5	14.063		HCNP-pp floxed	1	1	5	14.992		AppKI/floxed	1	1	5	15.365		AppKI/HCNP-pp cKO	1	1	5	19.55
WT	1	1	6	16.397		HCNP-pp floxed	1	1	6	15.483		AppKI/floxed	1	1	6	16.206		AppKI/HCNP-pp cKO	1	1	6	13.989
WT	1	1	7	20.261		HCNP-pp floxed	1	1	7	19.657		AppKI/floxed	1	1	7	16.444		AppKI/HCNP-pp cKO	1	1	7	12.78
WT	1	1	8	13.816		HCNP-pp floxed	1	1	8	14.149		AppKI/floxed	1	1	8	19.071		AppKI/HCNP-pp cKO	1	1	8	13.826
WT	1	1	9	14.272		HCNP-pp floxed	1	1	9	15.739		AppKI/floxed	1	1	9	23.681		AppKI/HCNP-pp cKO	1	1	9	16.326
WT	1	1	10	20.999		HCNP-pp floxed	1	1	10	15.866		AppKI/floxed	1	1	10	17.923		AppKI/HCNP-pp cKO	1	1	10	17.646
WT	1	1	11	14.195		HCNP-pp floxed	1	1	11	20.71		AppKI/floxed	1	1	11	15.493		AppKI/HCNP-pp cKO	1	1	11	18.323
WT	1	1	12	15.06		HCNP-pp floxed	1	1	12	14.602		AppKI/floxed	1	1	12	16.895		AppKI/HCNP-pp cKO	1	1	12	12.32
WT	1	1	13	19.906		HCNP-pp floxed	1	1	13	19.932		AppKI/floxed	1	1	13	19.399		AppKI/HCNP-pp cKO	1	1	13	13.778
WT	1	1	14	17.827		HCNP-pp floxed	1	1	14	12.3		AppKI/floxed	1	1	14	12.664		AppKI/HCNP-pp cKO	1	1	14	17.148
WT	1	1	15	19.152		HCNP-pp floxed	1	1	15	18.02		AppKI/floxed	1	1	15	13.303		AppKI/HCNP-pp cKO	1	1	15	13.816
WT	1	1	16	17.943		HCNP-pp floxed	1	1	16	13.468		AppKI/floxed	1	1	16	19.461		AppKI/HCNP-pp cKO	1	1	16	18.052
WT	1	1	17	18.599		HCNP-pp floxed	1	1	17	16.932		AppKI/floxed	1	1	17	22.811		AppKI/HCNP-pp cKO	1	1	17	12.504
WT	1	1	18	17.766		HCNP-pp floxed	1	1	18	13.561		AppKI/floxed	1	1	18	15.455		AppKI/HCNP-pp cKO	1	1	18	15.468
WT	1	1	19	15.361		HCNP-pp floxed	1	1	19	15.542		AppKI/floxed	1	1	19	17.231		AppKI/HCNP-pp cKO	1	1	19	12.43
WT	1	1	20	21.484		HCNP-pp floxed	1	1	20	14.842		AppKI/floxed	1	1	20	22.267		AppKI/HCNP-pp cKO	1	1	20	15.748
WT	1	1	21	14.92		HCNP-pp floxed	1	1	21	15.027		AppKI/floxed	1	1	21	13.848		AppKI/HCNP-pp cKO	1	1	21	16.251
WT	1	1	22	13.008		HCNP-pp floxed	1	1	22	13.634		AppKI/floxed	1	1	22	15.203		AppKI/HCNP-pp cKO	1	1	22	19.41
WT	1	1	23	18.937		HCNP-pp floxed	1	1	23	17.83		AppKI/floxed	1	1	23	14.334		AppKI/HCNP-pp cKO	1	1	23	13.932
WT	1	1	24	15.657		HCNP-pp floxed	1	1	24	14.434		AppKI/floxed	1	1	24	16.59		AppKI/HCNP-pp cKO	1	1	24	14.475
WT	1	1	25	14.49		HCNP-pp floxed	1	1	25	14.643		AppKI/floxed	1	1	25	12.2		AppKI/HCNP-pp cKO	1	1	25	18.379
WT	1	1	26	13.659		HCNP-pp floxed	1	1	26	15.16		AppKI/floxed	1	1	26	17.553		AppKI/HCNP-pp cKO	1	1	26	14.202
WT	1	1	27	16.063		HCNP-pp floxed	1	1	27	18.359		AppKI/floxed	1	1	27	17.577		AppKI/HCNP-pp cKO	1	1	27	19.214
WT	1	1	28	17.029		HCNP-pp floxed	1	1	28	14.125		AppKI/floxed	1	1	28	14.632		AppKI/HCNP-pp cKO	1	1	28	18.033
WT	1	1	29	13.7		HCNP-pp floxed	1	1	29	18.226		AppKI/floxed	1	1	29	15.073		AppKI/HCNP-pp cKO	1	1	29	23.811
WT	1	1	30	20.201		HCNP-pp floxed	1	1	30	14.408		AppKI/floxed	1	1	30	18.093		AppKI/HCNP-pp cKO	1	1	30	17.79
WT	1	1	31	16.3		HCNP-pp floxed	1	1	31	12.663		AppKI/floxed	1	1	31	14.279		AppKI/HCNP-pp cKO	1	1	31	16.558
WT	1	1	32	17.742		HCNP-pp floxed	1	1	32	15.236		AppKI/floxed	1	1	32	17.682		AppKI/HCNP-pp cKO	1	1	32	15.708
WT	1	1	33	19.64		HCNP-pp floxed	1	1	33	16.19		AppKI/floxed	1	1	33	15.199		AppKI/HCNP-pp cKO	1	1	33	13.58
WT	1	1	34	14.891		HCNP-pp floxed	1	1	34	13.313		AppKI/floxed	1	1	34	16.731		AppKI/HCNP-pp cKO	1	1	34	16.347
WT	1	1	35	14.503		HCNP-pp floxed	1	1	35	13.433		AppKI/floxed	1	1	35	15.404		AppKI/HCNP-pp cKO	1	1	35	19.521
WT	1	1	36	16.406		HCNP-pp floxed	1	1	36	13.024		AppKI/floxed	1	1	36	17.3		AppKI/HCNP-pp cKO	1	1	36	12.505
WT	1	1	37	13.438		HCNP-pp floxed	1	1	37	14.172		AppKI/floxed	1	1	37	18.561		AppKI/HCNP-pp cKO	1	1	37	13.447
WT	1	1	38	18.913		HCNP-pp floxed	1	1	38	14.977		AppKI/floxed	1	1	38	20.703		AppKI/HCNP-pp cKO	1	1	38	13.492
WT	1	1	39	17.721		HCNP-pp floxed	1	1	39	14.228		AppKI/floxed	1	1	39	15.988		AppKI/HCNP-pp cKO	1	1	39	17.826
WT	1	1	40	14.248		HCNP-pp floxed	1	1	40	15.121		AppKI/floxed	1	1	40	14.105		AppKI/HCNP-pp cKO	1	1	40	13.341
WT	1	1	41	19.169		HCNP-pp floxed	1	1	41	15.109		AppKI/floxed	1	1	41	17.644		AppKI/HCNP-pp cKO	1	1	41	15.381
WT	1	1	42	18.003		HCNP-pp floxed	1	1	42	14.156		AppKI/floxed	1	1	42	14.335		AppKI/HCNP-pp cKO	1	1	42	19.194
WT	1	1	43	14.518		HCNP-pp floxed	1	1	43	16.711		AppKI/floxed	1	1	43	15.42		AppKI/HCNP-pp cKO	1	1	43	12.426
WT	1	1	44	14.497		HCNP-pp floxed	1	1	44	17.56		AppKI/floxed	1	1	44	15.481		AppKI/HCNP-pp cKO	1	1	44	15.075
WT	1	1	45	12.503		HCNP-pp floxed	1	1	45	18.492		AppKI/floxed	1	1	45	15.973		AppKI/HCNP-pp cKO	1	1	45	17.2
WT	1	1	46	12.205		HCNP-pp floxed	1	1	46	15.335		AppKI/floxed	1	1	46	13.285		AppKI/HCNP-pp cKO	1	1	46	14.925
WT	1	1	47	16.568		HCNP-pp floxed	1	1	47	15.166		AppKI/floxed	1	1	47	16.632		AppKI/HCNP-pp cKO	1	1	47	13.948
WT	1	1	48	13.551		HCNP-pp floxed	1	1	48	16.81		AppKI/floxed	1	1	48	14.202		AppKI/HCNP-pp cKO	1	1	48	13.659
WT	1	1	49	11.914		HCNP-pp floxed	1	2	1	14.166		AppKI/floxed	1	1	49	17.634		AppKI/HCNP-pp cKO	1	1	49	16.776
WT	1	1	50	13.098		HCNP-pp floxed	1	2	2	18.157		AppKI/floxed	1	1	50	15.153		AppKI/HCNP-pp cKO	1	1	50	13.631
WT	1	1	51	13.769		HCNP-pp floxed	1	2	3	15.451		AppKI/floxed	1	1	51	16.052		AppKI/HCNP-pp cKO	1	1	51	14.429
WT	1	1	52	16.607		HCNP-pp floxed	1	2	4	17.458		AppKI/floxed	1	1	52	12.47		AppKI/HCNP-pp cKO	1	1	52	12.286
WT	1	1	53	12.66		HCNP-pp floxed	1	2	5	22.104		AppKI/floxed	1	1	53	14.095		AppKI/HCNP-pp cKO	1	1	53	13.387
WT	1	1	54	12.303		HCNP-pp floxed	1	2	6	16.671		AppKI/floxed	1	1	54	16.909		AppKI/HCNP-pp cKO	1	1	54	13.488
WT	1	1	55	13.107		HCNP-pp floxed	1	2	7	17.187		AppKI/floxed	1	1	55	12.046		AppKI/HCNP-pp cKO	1	1	55	14.018
WT	1	1	56	13.916		HCNP-pp floxed	1	2	8	18.34		AppKI/floxed	1	1	56	12.215		AppKI/HCNP-pp cKO	1	1	56	11.82
WT	1	1	57	13.904		HCNP-pp floxed	1	2	9	23.229		AppKI/floxed	1	1	57	14.298		AppKI/HCNP-pp cKO	1	1	57	17.848
WT	1	1	58	11.998		HCNP-pp floxed	1	2	10	16.971		AppKI/floxed	1	1	58	14.204		AppKI/HCNP-pp cKO	1	1	58	17.357
WT	1	1	59	15.064		HCNP-pp floxed	1	2	11	13.784		AppKI/floxed	1	1	59	14.74		AppKI/HCNP-pp cKO	1	1	59	17.81
WT	1	1	60	14.588		HCNP-pp floxed	1	2	12	12.797		AppKI/floxed	1	1	60	15.337		AppKI/HCNP-pp cKO	1	1	60	14.302
WT	1	1	61	17.29		HCNP-pp floxed	1	2	13	14.321		AppKI/floxed	1	1	61	12.967		AppKI/HCNP-pp cKO	1	1	61	13.699
WT	1	1	62	16.624		HCNP-pp floxed	1	2	14	14.316		AppKI/floxed	1	1	62	14.007		AppKI/HCNP-pp cKO	1	1	62	13.981
WT	1	1	63	12.297		HCNP-pp floxed	1	2	15	14.112		AppKI/floxed	1	1	63	16.091		AppKI/HCNP-pp cKO	1	1	63	12.649
WT	1	1	64	16.882		HCNP-pp floxed	1	2	16	14.038		AppKI/floxed	1	1	64	17.117		AppKI/HCNP-pp cKO	1	1	64	13.686
WT	1	1	65	12.855		HCNP-pp floxed	1	2	17	16.44		AppKI/floxed	1	1	65	13.98		AppKI/HCNP-pp cKO	1	2	1	15.394
WT	1	2	1	16.901		HCNP-pp floxed	1	2	18	20.683		AppKI/floxed	1	1	66	17.213		AppKI/HCNP-pp cKO	1	2	2	13.032
WT	1	2	2	13.771		HCNP-pp floxed	1	2	19	13.966		AppKI/floxed	1	1	67	13.194		AppKI/HCNP-pp cKO	1	2	3	15.099
WT	1	2	3	19.986		HCNP-pp floxed	1	2	20	12.691		AppKI/floxed	1	1	68	12.82		AppKI/HCNP-pp cKO	1	2	4	16.751
WT	1	2	4	17.313		HCNP-pp floxed	1	2	21	19.832		AppKI/floxed	1	1	69	14.488		AppKI/HCNP-pp cKO	1	2	5	15.405
WT	1	2	5	13.966		HCNP-pp floxed	1	2	22	13.737		AppKI/floxed	1	1	70	14.879		AppKI/HCNP-pp cKO	1	2	6	15.254
WT	1	2	6	23.176		HCNP-pp floxed	1	2	23	17.939		AppKI/floxed	1	1	71	15.288		AppKI/HCNP-pp cKO	1	2	7	16.88
WT	1	2	7	21.259		HCNP-pp floxed	1	2	24	14.018		AppKI/floxed	1	2	1	17.6		AppKI/HCNP-pp cKO	1	2	8	13.203
WT	1	2	8	15.107		HCNP-pp floxed	1	2	25	13.404		AppKI/floxed	1	2	2	14.346		AppKI/HCNP-pp cKO	1	2	9	16.077
WT	1	2	9	15.545		HCNP-pp floxed	1	2	26	13.292		AppKI/floxed	1	2	3	19.919		AppKI/HCNP-pp cKO	1	2	10	12.528
WT	1	2	10	14.361		HCNP-pp floxed	1	2	27	19.062		AppKI/floxed	1	2	4	13.991		AppKI/HCNP-pp cKO	1	2	11	13.362
WT	1	2	11	18.172		HCNP-pp floxed	1	2	28	13.921		AppKI/floxed	1	2	5	17.638		AppKI/HCNP-pp cKO	1	2	12	15.786
WT	1	2	12	14.937		HCNP-pp floxed	1	2	29	13.312		AppKI/floxed	1	2	6	18.303		AppKI/HCNP-pp cKO	1	2	13	21.268
WT	1	2	13	18.706		HCNP-pp floxed	1	2	30	13.713		AppKI/floxed	1	2	7	17.793		AppKI/HCNP-pp cKO	1	2	14	14.843
WT	1	2	14	12.613		HCNP-pp floxed	1	2	31	21.006		AppKI/floxed	1	2	8	18.023		AppKI/HCNP-pp cKO	1	2	15	13.985
WT	1	2	15	21.475		HCNP-pp floxed	1	2	32	12.334		AppKI/floxed	1	2	9	16.284		AppKI/HCNP-pp cKO	1	2	16	13.64
WT	1	2	16	15		HCNP-pp floxed	1	2	33	19.306		AppKI/floxed	1	2	10	17.492		AppKI/HCNP-pp cKO	1	2	17	12.954
WT	1	2	17	18.317		HCNP-pp floxed	1	2	34	13.694		AppKI/floxed	1	2	11	16.18		AppKI/HCNP-pp cKO	1	2	18	18.466
WT	1	2	18	15.661		HCNP-pp floxed	1	2	35	14.288		AppKI/floxed	1	2	12	15.763		AppKI/HCNP-pp cKO	1	2	19	18.993
WT	1	2	19	18.548		HCNP-pp floxed	1	2	36	15.671		AppKI/floxed	1	2	13	17.78		AppKI/HCNP-pp cKO	1	2	20	19.95
WT	1	2	20	17.464		HCNP-pp floxed	1	2	37	14.18		AppKI/floxed	1	2	14	22.094		AppKI/HCNP-pp cKO	1	2	21	15.625
WT	1	2	21	13.004		HCNP-pp floxed	1	2	38	13.517		AppKI/floxed	1	2	15	17.285		AppKI/HCNP-pp cKO	1	2	22	14.978
WT	1	2	22	12.536		HCNP-pp floxed	1	2	39	13.368		AppKI/floxed	1	2	16	14.147		AppKI/HCNP-pp cKO	1	2	23	15.548
WT	1	2	23	15.002		HCNP-pp floxed	1	2	40	18.424		AppKI/floxed	1	2	17	17.208		AppKI/HCNP-pp cKO	1	2	24	17.81
WT	1	2	24	14.316		HCNP-pp floxed	1	2	41	12.053		AppKI/floxed	1	2	18	14.7		AppKI/HCNP-pp cKO	1	2	25	14.507
WT	1	2	25	14.722		HCNP-pp floxed	1	2	42	16.254		AppKI/floxed	1	2	19	19.848		AppKI/HCNP-pp cKO	1	2	26	12.497
WT	1	2	26	18.261		HCNP-pp floxed	1	2	43	18.944		AppKI/floxed	1	2	20	17.714		AppKI/HCNP-pp cKO	1	2	27	11.966
WT	1	2	27	13.843		HCNP-pp floxed	1	2	44	13.245		AppKI/floxed	1	2	21	12.553		AppKI/HCNP-pp cKO	1	2	28	12.949
WT	1	2	28	19.442		HCNP-pp floxed	1	2	45	13.608		AppKI/floxed	1	2	22	14.495		AppKI/HCNP-pp cKO	1	2	29	13.037
WT	1	2	29	16.291		HCNP-pp floxed	1	2	46	14.385		AppKI/floxed	1	2	23	15.312		AppKI/HCNP-pp cKO	1	2	30	13.369
WT	1	2	30	14.748		HCNP-pp floxed	1	2	47	14.587		AppKI/floxed	1	2	24	13.902		AppKI/HCNP-pp cKO	1	2	31	16.948
WT	1	2	31	12.844		HCNP-pp floxed	1	2	48	14.575		AppKI/floxed	1	2	25	16.432		AppKI/HCNP-pp cKO	1	2	32	18.421
WT	1	2	32	18.026		HCNP-pp floxed	1	2	49	14.891		AppKI/floxed	1	2	26	18.226		AppKI/HCNP-pp cKO	1	2	33	18.475
WT	1	2	33	16.192		HCNP-pp floxed	1	2	50	14.192		AppKI/floxed	1	2	27	24.209		AppKI/HCNP-pp cKO	1	2	34	15.755
WT	1	2	34	14.755		HCNP-pp floxed	1	2	51	14.135		AppKI/floxed	1	2	28	16.037		AppKI/HCNP-pp cKO	1	2	35	21.018
WT	1	2	35	16.939		HCNP-pp floxed	1	2	52	13.247		AppKI/floxed	1	2	29	14.082		AppKI/HCNP-pp cKO	1	2	36	15.06
WT	1	2	36	15.682		HCNP-pp floxed	1	2	53	12.523		AppKI/floxed	1	2	30	18.833		AppKI/HCNP-pp cKO	1	2	37	13.754
WT	1	2	37	13.402		HCNP-pp floxed	1	2	54	16.021		AppKI/floxed	1	2	31	17.856		AppKI/HCNP-pp cKO	1	2	38	13.995
WT	1	2	38	15.577		HCNP-pp floxed	1	2	55	13.403		AppKI/floxed	1	2	32	16.32		AppKI/HCNP-pp cKO	1	2	39	15.466
WT	1	2	39	16.67		HCNP-pp floxed	1	2	56	15.761		AppKI/floxed	1	2	33	16.292		AppKI/HCNP-pp cKO	1	2	40	14.641
WT	1	2	40	14.961		HCNP-pp floxed	1	2	57	13.213		AppKI/floxed	1	2	34	15.391		AppKI/HCNP-pp cKO	1	2	41	15.994
WT	1	2	41	12.727		HCNP-pp floxed	1	2	58	16.802		AppKI/floxed	1	2	35	20.942		AppKI/HCNP-pp cKO	1	2	42	13.814
WT	1	2	42	18.251		HCNP-pp floxed	1	2	59	13.652		AppKI/floxed	1	2	36	13.162		AppKI/HCNP-pp cKO	1	2	43	12.089
WT	1	2	43	15.665		HCNP-pp floxed	1	3	1	20.844		AppKI/floxed	1	2	37	14.326		AppKI/HCNP-pp cKO	1	2	44	12.812
WT	1	2	44	14.216		HCNP-pp floxed	1	3	2	17.023		AppKI/floxed	1	2	38	19.577		AppKI/HCNP-pp cKO	1	2	45	16.033
WT	1	2	45	14.77		HCNP-pp floxed	1	3	3	16.444		AppKI/floxed	1	2	39	17.87		AppKI/HCNP-pp cKO	1	2	46	13.996
WT	1	2	46	17.043		HCNP-pp floxed	1	3	4	15.675		AppKI/floxed	1	2	40	18.559		AppKI/HCNP-pp cKO	1	2	47	17.343
WT	1	2	47	12.784		HCNP-pp floxed	1	3	5	14.316		AppKI/floxed	1	2	41	15.563		AppKI/HCNP-pp cKO	1	2	48	13.395
WT	1	2	48	13.778		HCNP-pp floxed	1	3	6	15.777		AppKI/floxed	1	2	42	17.595		AppKI/HCNP-pp cKO	1	2	49	12.917
WT	1	2	49	13.747		HCNP-pp floxed	1	3	7	14.674		AppKI/floxed	1	2	43	17.288		AppKI/HCNP-pp cKO	1	2	50	12.475
WT	1	2	50	15.852		HCNP-pp floxed	1	3	8	14.391		AppKI/floxed	1	2	44	14.579		AppKI/HCNP-pp cKO	1	2	51	11.872
WT	1	2	51	14.42		HCNP-pp floxed	1	3	9	13.438		AppKI/floxed	1	2	45	17.427		AppKI/HCNP-pp cKO	1	2	52	15.222
WT	1	2	52	13.774		HCNP-pp floxed	1	3	10	13.858		AppKI/floxed	1	2	46	19.754		AppKI/HCNP-pp cKO	1	2	53	15.776
WT	1	2	53	13.201		HCNP-pp floxed	1	3	11	11.59		AppKI/floxed	1	2	47	14.936		AppKI/HCNP-pp cKO	1	2	54	16.501
WT	1	2	54	16.088		HCNP-pp floxed	1	3	12	15.339		AppKI/floxed	1	2	48	13.74		AppKI/HCNP-pp cKO	1	2	55	12.057
WT	1	2	55	14.911		HCNP-pp floxed	1	3	13	13.789		AppKI/floxed	1	2	49	17.585		AppKI/HCNP-pp cKO	1	2	56	16.357
WT	1	2	56	14.747		HCNP-pp floxed	1	3	14	13.819		AppKI/floxed	1	2	50	21.057		AppKI/HCNP-pp cKO	1	2	57	14.132
WT	1	2	57	14.898		HCNP-pp floxed	1	3	15	12.635		AppKI/floxed	1	2	51	16.926		AppKI/HCNP-pp cKO	1	2	58	16.274
WT	1	2	58	13.867		HCNP-pp floxed	1	3	16	16.36		AppKI/floxed	1	2	52	14.253		AppKI/HCNP-pp cKO	1	2	59	14.305
WT	1	2	59	14.906		HCNP-pp floxed	1	3	17	12.902		AppKI/floxed	1	2	53	22.391		AppKI/HCNP-pp cKO	1	2	60	14.369
WT	1	3	1	12.42		HCNP-pp floxed	1	3	18	21.757		AppKI/floxed	1	2	54	14.797		AppKI/HCNP-pp cKO	1	2	61	15.002
WT	1	3	2	16.646		HCNP-pp floxed	1	3	19	15.097		AppKI/floxed	1	2	55	12.004		AppKI/HCNP-pp cKO	1	3	1	16.713
WT	1	3	3	11.712		HCNP-pp floxed	1	3	20	13.029		AppKI/floxed	1	2	56	13.748		AppKI/HCNP-pp cKO	1	3	2	15.85
WT	1	3	4	12.398		HCNP-pp floxed	1	3	21	13.464		AppKI/floxed	1	2	57	12.373		AppKI/HCNP-pp cKO	1	3	3	15.653
WT	1	3	5	18.797		HCNP-pp floxed	1	3	22	11.53		AppKI/floxed	1	2	58	12.083		AppKI/HCNP-pp cKO	1	3	4	14.788
WT	1	3	6	21.902		HCNP-pp floxed	1	3	23	17.471		AppKI/floxed	1	2	59	14.613		AppKI/HCNP-pp cKO	1	3	5	18.292
WT	1	3	7	12.262		HCNP-pp floxed	1	3	24	12.985		AppKI/floxed	1	2	60	19.52		AppKI/HCNP-pp cKO	1	3	6	16.828
WT	1	3	8	19.628		HCNP-pp floxed	1	3	25	17.69		AppKI/floxed	1	2	61	15.645		AppKI/HCNP-pp cKO	1	3	7	19.238
WT	1	3	9	14.897		HCNP-pp floxed	1	3	26	17.516		AppKI/floxed	1	2	62	15.338		AppKI/HCNP-pp cKO	1	3	8	14.379
WT	1	3	10	13.163		HCNP-pp floxed	1	3	27	12.791		AppKI/floxed	1	2	63	11.945		AppKI/HCNP-pp cKO	1	3	9	17.655
WT	1	3	11	15.365		HCNP-pp floxed	1	3	28	15.301		AppKI/floxed	1	2	64	14.648		AppKI/HCNP-pp cKO	1	3	10	19.539
WT	1	3	12	19.57		HCNP-pp floxed	1	3	29	13.423		AppKI/floxed	1	2	65	11.996		AppKI/HCNP-pp cKO	1	3	11	12.674
WT	1	3	13	12.628		HCNP-pp floxed	1	3	30	12.722		AppKI/floxed	1	2	66	13.019		AppKI/HCNP-pp cKO	1	3	12	12.488
WT	1	3	14	11.82		HCNP-pp floxed	1	3	31	12.413		AppKI/floxed	1	2	67	12.158		AppKI/HCNP-pp cKO	1	3	13	13.824
WT	1	3	15	17.326		HCNP-pp floxed	1	3	32	14.283		AppKI/floxed	1	2	68	13.508		AppKI/HCNP-pp cKO	1	3	14	19.167
WT	1	3	16	13.128		HCNP-pp floxed	1	3	33	15.131		AppKI/floxed	1	2	69	15.647		AppKI/HCNP-pp cKO	1	3	15	13.999
WT	1	3	17	13.241		HCNP-pp floxed	1	3	34	17.594		AppKI/floxed	1	2	70	13.637		AppKI/HCNP-pp cKO	1	3	16	14.178
WT	1	3	18	13.172		HCNP-pp floxed	1	3	35	12.832		AppKI/floxed	1	2	71	16.324		AppKI/HCNP-pp cKO	1	3	17	15.243
WT	1	3	19	13.426		HCNP-pp floxed	1	3	36	13.14		AppKI/floxed	1	2	72	17.798		AppKI/HCNP-pp cKO	1	3	18	18.051
WT	1	3	20	15.524		HCNP-pp floxed	1	3	37	12.845		AppKI/floxed	1	2	73	13.052		AppKI/HCNP-pp cKO	1	3	19	17.361
WT	1	3	21	11.988		HCNP-pp floxed	1	3	38	12.982		AppKI/floxed	1	2	74	12.517		AppKI/HCNP-pp cKO	1	3	20	14.983
WT	1	3	22	17.49		HCNP-pp floxed	1	3	39	12.709		AppKI/floxed	1	2	75	13.008		AppKI/HCNP-pp cKO	1	3	21	14.809
WT	1	3	23	18.562		HCNP-pp floxed	1	3	40	14.944		AppKI/floxed	1	2	76	14.005		AppKI/HCNP-pp cKO	1	3	22	17.23
WT	1	3	24	13.619		HCNP-pp floxed	1	3	41	12.866		AppKI/floxed	1	2	77	18.718		AppKI/HCNP-pp cKO	1	3	23	14.469
WT	1	3	25	12.566		HCNP-pp floxed	1	3	42	16.362		AppKI/floxed	1	2	78	12.844		AppKI/HCNP-pp cKO	1	3	24	12.266
WT	1	3	26	13.586		HCNP-pp floxed	1	3	43	13.799		AppKI/floxed	1	3	1	13.835		AppKI/HCNP-pp cKO	1	3	25	13.221
WT	1	3	27	12.57		HCNP-pp floxed	2	1	1	13.189		AppKI/floxed	1	3	2	20.102		AppKI/HCNP-pp cKO	1	3	26	15.513
WT	1	3	28	14.555		HCNP-pp floxed	2	1	2	16.574		AppKI/floxed	1	3	3	15.35		AppKI/HCNP-pp cKO	1	3	27	12.913
WT	1	3	29	15.678		HCNP-pp floxed	2	1	3	13.768		AppKI/floxed	1	3	4	17.701		AppKI/HCNP-pp cKO	1	3	28	19.239
WT	1	3	30	15.065		HCNP-pp floxed	2	1	4	14.529		AppKI/floxed	1	3	5	17.483		AppKI/HCNP-pp cKO	1	3	29	14.694
WT	1	3	31	12.966		HCNP-pp floxed	2	1	5	14.263		AppKI/floxed	1	3	6	14.545		AppKI/HCNP-pp cKO	1	3	30	16.651
WT	1	3	32	12.346		HCNP-pp floxed	2	1	6	14.874		AppKI/floxed	1	3	7	15.545		AppKI/HCNP-pp cKO	1	3	31	17.896
WT	1	3	33	17.15		HCNP-pp floxed	2	1	7	15.325		AppKI/floxed	1	3	8	15.36		AppKI/HCNP-pp cKO	1	3	32	16.513
WT	1	3	34	14.098		HCNP-pp floxed	2	1	8	15.158		AppKI/floxed	1	3	9	17.001		AppKI/HCNP-pp cKO	1	3	33	15.908
WT	1	3	35	16.58		HCNP-pp floxed	2	1	9	13.983		AppKI/floxed	1	3	10	15.447		AppKI/HCNP-pp cKO	1	3	34	17.572
WT	1	3	36	18.486		HCNP-pp floxed	2	1	10	16.04		AppKI/floxed	1	3	11	14.639		AppKI/HCNP-pp cKO	1	3	35	17.58
WT	1	3	37	16.302		HCNP-pp floxed	2	1	11	17.45		AppKI/floxed	1	3	12	14.253		AppKI/HCNP-pp cKO	1	3	36	13.474
WT	1	3	38	12.046		HCNP-pp floxed	2	1	12	15.301		AppKI/floxed	1	3	13	16.891		AppKI/HCNP-pp cKO	1	3	37	14.172
WT	1	3	39	11.95		HCNP-pp floxed	2	1	13	15.883		AppKI/floxed	1	3	14	14.649		AppKI/HCNP-pp cKO	1	3	38	18.939
WT	1	3	40	11.557		HCNP-pp floxed	2	1	14	16.532		AppKI/floxed	1	3	15	13.188		AppKI/HCNP-pp cKO	1	3	39	13.823
WT	1	3	41	17.106		HCNP-pp floxed	2	1	15	13.168		AppKI/floxed	1	3	16	13.664		AppKI/HCNP-pp cKO	1	3	40	16.909
WT	1	3	42	16.228		HCNP-pp floxed	2	1	16	17.153		AppKI/floxed	1	3	17	13.61		AppKI/HCNP-pp cKO	1	3	41	17.028
WT	1	3	43	17.959		HCNP-pp floxed	2	1	17	17.778		AppKI/floxed	1	3	18	12.852		AppKI/HCNP-pp cKO	1	3	42	13.777
WT	1	3	44	21.137		HCNP-pp floxed	2	1	18	14.328		AppKI/floxed	1	3	19	13.132		AppKI/HCNP-pp cKO	1	3	43	15.929
WT	1	3	45	12.994		HCNP-pp floxed	2	1	19	15.566		AppKI/floxed	1	3	20	17.697		AppKI/HCNP-pp cKO	1	3	44	12.81
WT	1	3	46	13.749		HCNP-pp floxed	2	1	20	13.694		AppKI/floxed	1	3	21	16.472		AppKI/HCNP-pp cKO	1	3	45	18.298
WT	1	3	47	11.783		HCNP-pp floxed	2	1	21	13.71		AppKI/floxed	1	3	22	15.638		AppKI/HCNP-pp cKO	1	3	46	18.5
WT	1	3	48	13.438		HCNP-pp floxed	2	1	22	21.316		AppKI/floxed	1	3	23	15.787		AppKI/HCNP-pp cKO	1	3	47	14.942
WT	1	3	49	16.443		HCNP-pp floxed	2	1	23	15.86		AppKI/floxed	1	3	24	17.138		AppKI/HCNP-pp cKO	1	3	48	13.968
WT	1	3	50	14.323		HCNP-pp floxed	2	1	24	15.969		AppKI/floxed	1	3	25	17.505		AppKI/HCNP-pp cKO	1	3	49	14.656
WT	1	3	51	13.53		HCNP-pp floxed	2	1	25	15.645		AppKI/floxed	1	3	26	16.894		AppKI/HCNP-pp cKO	1	3	50	15.725
WT	1	3	52	12.462		HCNP-pp floxed	2	1	26	19.471		AppKI/floxed	1	3	27	14.836		AppKI/HCNP-pp cKO	1	3	51	12.458
WT	1	3	53	15.552		HCNP-pp floxed	2	1	27	12.307		AppKI/floxed	1	3	28	21.631		AppKI/HCNP-pp cKO	1	3	52	12.229
WT	1	3	54	15.02		HCNP-pp floxed	2	1	28	15.594		AppKI/floxed	1	3	29	13.751		AppKI/HCNP-pp cKO	1	3	53	13.195
WT	1	3	55	17.234		HCNP-pp floxed	2	1	29	13.561		AppKI/floxed	1	3	30	18.685		AppKI/HCNP-pp cKO	1	3	54	17.426
WT	1	3	56	16.23		HCNP-pp floxed	2	1	30	16.109		AppKI/floxed	1	3	31	19.624		AppKI/HCNP-pp cKO	1	3	55	13.184
WT	1	3	57	13.406		HCNP-pp floxed	2	1	31	16.856		AppKI/floxed	1	3	32	14.151		AppKI/HCNP-pp cKO	1	3	56	11.736
WT	1	3	58	12.554		HCNP-pp floxed	2	1	32	14.924		AppKI/floxed	1	3	33	19.678		AppKI/HCNP-pp cKO	1	3	57	12.629
WT	1	3	59	14.447		HCNP-pp floxed	2	1	33	14.135		AppKI/floxed	1	3	34	15.304		AppKI/HCNP-pp cKO	1	3	58	13.421
WT	1	3	60	20.282		HCNP-pp floxed	2	1	34	13.074		AppKI/floxed	1	3	35	12.779		AppKI/HCNP-pp cKO	1	3	59	17.412
WT	1	3	61	13.12		HCNP-pp floxed	2	1	35	15.239		AppKI/floxed	1	3	36	13.898		AppKI/HCNP-pp cKO	1	3	60	11.737
WT	1	3	62	13.485		HCNP-pp floxed	2	1	36	17.444		AppKI/floxed	1	3	37	16.996		AppKI/HCNP-pp cKO	1	3	61	13.838
WT	1	3	63	14.605		HCNP-pp floxed	2	1	37	14.418		AppKI/floxed	1	3	38	16.268		AppKI/HCNP-pp cKO	1	3	62	13.553
WT	1	3	64	20.617		HCNP-pp floxed	2	1	38	17.468		AppKI/floxed	1	3	39	12.958		AppKI/HCNP-pp cKO	1	3	63	15.716
WT	1	3	65	15.48		HCNP-pp floxed	2	1	39	15.773		AppKI/floxed	1	3	40	12.327		AppKI/HCNP-pp cKO	1	3	64	16.181
WT	1	3	66	14.817		HCNP-pp floxed	2	1	40	12.527		AppKI/floxed	1	3	41	13.939		AppKI/HCNP-pp cKO	1	3	65	15.592
WT	1	3	67	16.412		HCNP-pp floxed	2	1	41	15.881		AppKI/floxed	1	3	42	17.898		AppKI/HCNP-pp cKO	1	3	66	14.678
WT	1	3	68	13.551		HCNP-pp floxed	2	1	42	17.917		AppKI/floxed	1	3	43	14.589		AppKI/HCNP-pp cKO	1	3	67	16.21
WT	1	3	69	16.769		HCNP-pp floxed	2	1	43	13.164		AppKI/floxed	1	3	44	17.172		AppKI/HCNP-pp cKO	1	3	68	16.119
WT	1	3	70	15.363		HCNP-pp floxed	2	1	44	14.503		AppKI/floxed	1	3	45	18.32		AppKI/HCNP-pp cKO	1	3	69	13.138
WT	1	3	71	17.604		HCNP-pp floxed	2	1	45	16.996		AppKI/floxed	1	3	46	15.721		AppKI/HCNP-pp cKO	1	3	70	13.13
WT	1	3	72	14.662		HCNP-pp floxed	2	1	46	16.379		AppKI/floxed	1	3	47	13.413		AppKI/HCNP-pp cKO	1	3	71	16.639
WT	1	3	73	12.661		HCNP-pp floxed	2	1	47	13.389		AppKI/floxed	1	3	48	12.052		AppKI/HCNP-pp cKO	1	3	72	17.056
WT	1	3	74	13.406		HCNP-pp floxed	2	1	48	14.591		AppKI/floxed	1	3	49	16.096		AppKI/HCNP-pp cKO	2	1	1	12.754
WT	1	3	75	13.505		HCNP-pp floxed	2	1	49	13.115		AppKI/floxed	1	3	50	12.897		AppKI/HCNP-pp cKO	2	1	2	17.637
WT	1	3	76	13.378		HCNP-pp floxed	2	1	50	14.446		AppKI/floxed	1	3	51	12.606		AppKI/HCNP-pp cKO	2	1	3	14.087
WT	1	3	77	11.6		HCNP-pp floxed	2	1	51	12.2		AppKI/floxed	1	3	52	17.903		AppKI/HCNP-pp cKO	2	1	4	17.645
WT	1	3	78	13.803		HCNP-pp floxed	2	1	52	14.839		AppKI/floxed	1	3	53	17.75		AppKI/HCNP-pp cKO	2	1	5	18.553
WT	1	3	79	14.257		HCNP-pp floxed	2	1	53	11.898		AppKI/floxed	1	3	54	15.789		AppKI/HCNP-pp cKO	2	1	6	14.74
WT	1	3	80	13.531		HCNP-pp floxed	2	1	54	17.544		AppKI/floxed	1	3	55	14.881		AppKI/HCNP-pp cKO	2	1	7	16.523
WT	1	3	81	15.142		HCNP-pp floxed	2	1	55	12.364		AppKI/floxed	1	3	56	17.058		AppKI/HCNP-pp cKO	2	1	8	12.847
WT	1	3	82	15.89		HCNP-pp floxed	2	1	56	13.76		AppKI/floxed	1	3	57	15.381		AppKI/HCNP-pp cKO	2	1	9	13.33
WT	1	3	83	11.579		HCNP-pp floxed	2	1	57	12.059		AppKI/floxed	1	3	58	12.707		AppKI/HCNP-pp cKO	2	1	10	13.992
WT	1	3	84	12.469		HCNP-pp floxed	2	1	58	12.316		AppKI/floxed	1	3	59	16.73		AppKI/HCNP-pp cKO	2	1	11	13.748
WT	1	3	85	12.959		HCNP-pp floxed	2	1	59	12.168		AppKI/floxed	1	3	60	12.045		AppKI/HCNP-pp cKO	2	1	12	13.959
WT	1	3	86	12.638		HCNP-pp floxed	2	1	60	14.164		AppKI/floxed	1	3	61	13.239		AppKI/HCNP-pp cKO	2	1	13	13.214
WT	1	3	87	13.477		HCNP-pp floxed	2	1	61	13.29		AppKI/floxed	1	3	62	16.637		AppKI/HCNP-pp cKO	2	1	14	14.634
WT	1	3	88	14.294		HCNP-pp floxed	2	1	62	13.532		AppKI/floxed	1	3	63	12.508		AppKI/HCNP-pp cKO	2	1	15	19.245
WT	1	3	89	13.044		HCNP-pp floxed	2	1	63	15.401		AppKI/floxed	1	3	64	13.13		AppKI/HCNP-pp cKO	2	1	16	15.852
WT	1	3	90	12.541		HCNP-pp floxed	2	1	64	12.097		AppKI/floxed	1	3	65	12.389		AppKI/HCNP-pp cKO	2	1	17	14.914
WT	1	3	91	18.564		HCNP-pp floxed	2	1	65	11.74		AppKI/floxed	1	3	66	13.757		AppKI/HCNP-pp cKO	2	1	18	14.261
WT	1	3	92	12.435		HCNP-pp floxed	2	2	1	18.523		AppKI/floxed	1	3	67	14.715		AppKI/HCNP-pp cKO	2	1	19	16.25
WT	1	3	93	13.026		HCNP-pp floxed	2	2	2	16.341		AppKI/floxed	2	1	1	12.056		AppKI/HCNP-pp cKO	2	1	20	13.74
WT	1	3	94	16.995		HCNP-pp floxed	2	2	3	16.744		AppKI/floxed	2	1	2	12.494		AppKI/HCNP-pp cKO	2	1	21	12.803
WT	1	3	95	16.367		HCNP-pp floxed	2	2	4	19.803		AppKI/floxed	2	1	3	17.203		AppKI/HCNP-pp cKO	2	1	22	16.34
WT	1	3	96	14.891		HCNP-pp floxed	2	2	5	17.671		AppKI/floxed	2	1	4	14.884		AppKI/HCNP-pp cKO	2	1	23	14.813
WT	1	3	97	13.989		HCNP-pp floxed	2	2	6	20.439		AppKI/floxed	2	1	5	15.002		AppKI/HCNP-pp cKO	2	1	24	13.198
WT	1	3	98	12.437		HCNP-pp floxed	2	2	7	15.105		AppKI/floxed	2	1	6	12.762		AppKI/HCNP-pp cKO	2	1	25	13.18
WT	1	3	99	14.712		HCNP-pp floxed	2	2	8	13.745		AppKI/floxed	2	1	7	17.055		AppKI/HCNP-pp cKO	2	1	26	14.118
WT	1	3	100	13.565		HCNP-pp floxed	2	2	9	16.022		AppKI/floxed	2	1	8	19.945		AppKI/HCNP-pp cKO	2	1	27	13.591
WT	1	3	101	14.738		HCNP-pp floxed	2	2	10	15.466		AppKI/floxed	2	1	9	12.3		AppKI/HCNP-pp cKO	2	1	28	14.173
WT	1	3	102	16.899		HCNP-pp floxed	2	2	11	14.424		AppKI/floxed	2	1	10	12.939		AppKI/HCNP-pp cKO	2	1	29	14.057
WT	1	3	103	14.069		HCNP-pp floxed	2	2	12	14.239		AppKI/floxed	2	1	11	18.993		AppKI/HCNP-pp cKO	2	1	30	13.723
WT	1	3	104	17.572		HCNP-pp floxed	2	2	13	14.991		AppKI/floxed	2	1	12	14.582		AppKI/HCNP-pp cKO	2	1	31	16.082
WT	1	3	105	14.956		HCNP-pp floxed	2	2	14	17.175		AppKI/floxed	2	1	13	13.284		AppKI/HCNP-pp cKO	2	1	32	12.722
WT	1	3	106	13.182		HCNP-pp floxed	2	2	15	14.759		AppKI/floxed	2	1	14	15.234		AppKI/HCNP-pp cKO	2	1	33	12.368
WT	1	3	107	14.781		HCNP-pp floxed	2	2	16	14.801		AppKI/floxed	2	1	15	15.661		AppKI/HCNP-pp cKO	2	1	34	15.579
WT	2	1	1	17.4		HCNP-pp floxed	2	2	17	14.293		AppKI/floxed	2	1	16	19.654		AppKI/HCNP-pp cKO	2	1	35	17.324
WT	2	1	2	16.915		HCNP-pp floxed	2	2	18	15.643		AppKI/floxed	2	1	17	14.982		AppKI/HCNP-pp cKO	2	1	36	12.331
WT	2	1	3	12.094		HCNP-pp floxed	2	2	19	15.279		AppKI/floxed	2	1	18	12.109		AppKI/HCNP-pp cKO	2	1	37	13.846
WT	2	1	4	12.491		HCNP-pp floxed	2	2	20	18.045		AppKI/floxed	2	1	19	14.633		AppKI/HCNP-pp cKO	2	1	38	15.612
WT	2	1	5	19.244		HCNP-pp floxed	2	2	21	13.218		AppKI/floxed	2	1	20	14.74		AppKI/HCNP-pp cKO	2	1	39	13.991
WT	2	1	6	19.024		HCNP-pp floxed	2	2	22	16.141		AppKI/floxed	2	1	21	16.514		AppKI/HCNP-pp cKO	2	1	40	14.149
WT	2	1	7	14.091		HCNP-pp floxed	2	2	23	12.682		AppKI/floxed	2	1	22	14.681		AppKI/HCNP-pp cKO	2	1	41	16.182
WT	2	1	8	14.866		HCNP-pp floxed	2	2	24	13.129		AppKI/floxed	2	1	23	17.415		AppKI/HCNP-pp cKO	2	1	42	18.25
WT	2	1	9	24.544		HCNP-pp floxed	2	2	25	12.402		AppKI/floxed	2	1	24	17.479		AppKI/HCNP-pp cKO	2	1	43	12.717
WT	2	1	10	14.767		HCNP-pp floxed	2	2	26	17.233		AppKI/floxed	2	1	25	15.557		AppKI/HCNP-pp cKO	2	1	44	17.538
WT	2	1	11	15.011		HCNP-pp floxed	2	2	27	15.312		AppKI/floxed	2	1	26	13.413		AppKI/HCNP-pp cKO	2	1	45	12.399
WT	2	1	12	18.607		HCNP-pp floxed	2	2	28	16.607		AppKI/floxed	2	1	27	15.544		AppKI/HCNP-pp cKO	2	1	46	15.4
WT	2	1	13	14.874		HCNP-pp floxed	2	2	29	15.207		AppKI/floxed	2	1	28	16.37		AppKI/HCNP-pp cKO	2	1	47	13.297
WT	2	1	14	11.384		HCNP-pp floxed	2	2	30	13.024		AppKI/floxed	2	1	29	14.196		AppKI/HCNP-pp cKO	2	1	48	14.547
WT	2	1	15	15.444		HCNP-pp floxed	2	2	31	16.702		AppKI/floxed	2	1	30	13.405		AppKI/HCNP-pp cKO	2	1	49	14.268
WT	2	1	16	16.116		HCNP-pp floxed	2	2	32	13.544		AppKI/floxed	2	1	31	14.377		AppKI/HCNP-pp cKO	2	1	50	12.885
WT	2	1	17	13.296		HCNP-pp floxed	2	2	33	13.031		AppKI/floxed	2	1	32	15.292		AppKI/HCNP-pp cKO	2	1	51	14.854
WT	2	1	18	11.38		HCNP-pp floxed	2	2	34	15.263		AppKI/floxed	2	1	33	12.749		AppKI/HCNP-pp cKO	2	1	52	12.329
WT	2	1	19	16.519		HCNP-pp floxed	2	2	35	13.88		AppKI/floxed	2	1	34	12.498		AppKI/HCNP-pp cKO	2	1	53	15.077
WT	2	1	20	11.462		HCNP-pp floxed	2	2	36	16.982		AppKI/floxed	2	1	35	15.555		AppKI/HCNP-pp cKO	2	1	54	15.316
WT	2	1	21	16.698		HCNP-pp floxed	2	2	37	14.71		AppKI/floxed	2	1	36	18.037		AppKI/HCNP-pp cKO	2	1	55	12.811
WT	2	1	22	19.354		HCNP-pp floxed	2	2	38	15.26		AppKI/floxed	2	1	37	12.703		AppKI/HCNP-pp cKO	2	1	56	13.173
WT	2	1	23	12.236		HCNP-pp floxed	2	2	39	13.576		AppKI/floxed	2	1	38	15.184		AppKI/HCNP-pp cKO	2	1	57	18.072
WT	2	1	24	15.376		HCNP-pp floxed	2	2	40	12.346		AppKI/floxed	2	1	39	12.683		AppKI/HCNP-pp cKO	2	1	58	13.626
WT	2	1	25	17.289		HCNP-pp floxed	2	2	41	14.363		AppKI/floxed	2	1	40	15.282		AppKI/HCNP-pp cKO	2	1	59	12.679
WT	2	1	26	11.946		HCNP-pp floxed	2	2	42	14.491		AppKI/floxed	2	1	41	14.657		AppKI/HCNP-pp cKO	2	1	60	12.915
WT	2	1	27	13.739		HCNP-pp floxed	2	2	43	13.373		AppKI/floxed	2	1	42	13.06		AppKI/HCNP-pp cKO	2	1	61	12.26
WT	2	1	28	12.16		HCNP-pp floxed	2	2	44	12.614		AppKI/floxed	2	1	43	14.632		AppKI/HCNP-pp cKO	2	1	62	13.984
WT	2	1	29	12.049		HCNP-pp floxed	2	2	45	13.723		AppKI/floxed	2	1	44	16.309		AppKI/HCNP-pp cKO	2	1	63	13.249
WT	2	1	30	15.209		HCNP-pp floxed	2	2	46	13.127		AppKI/floxed	2	1	45	16.271		AppKI/HCNP-pp cKO	2	1	64	12.394
WT	2	1	31	21.219		HCNP-pp floxed	2	2	47	13.93		AppKI/floxed	2	1	46	14.439		AppKI/HCNP-pp cKO	2	1	65	12.629
WT	2	1	32	12.376		HCNP-pp floxed	2	2	48	15.941		AppKI/floxed	2	1	47	14.272		AppKI/HCNP-pp cKO	2	1	66	16.867
WT	2	1	33	14.977		HCNP-pp floxed	2	2	49	16.411		AppKI/floxed	2	1	48	12.158		AppKI/HCNP-pp cKO	2	1	67	13.211
WT	2	1	34	15.423		HCNP-pp floxed	2	2	50	12.193		AppKI/floxed	2	1	49	12.612		AppKI/HCNP-pp cKO	2	1	68	15.246
WT	2	1	35	19.492		HCNP-pp floxed	2	2	51	13.508		AppKI/floxed	2	1	50	15.952		AppKI/HCNP-pp cKO	2	1	69	13.204
WT	2	1	36	12.171		HCNP-pp floxed	2	2	52	13.861		AppKI/floxed	2	1	51	16.355		AppKI/HCNP-pp cKO	2	1	70	11.701
WT	2	1	37	14.144		HCNP-pp floxed	2	2	53	12.894		AppKI/floxed	2	1	52	15.041		AppKI/HCNP-pp cKO	2	1	71	13.66
WT	2	1	38	13.079		HCNP-pp floxed	2	2	54	14.309		AppKI/floxed	2	1	53	12.022		AppKI/HCNP-pp cKO	2	1	72	28.009
WT	2	1	39	19.437		HCNP-pp floxed	2	2	55	12.644		AppKI/floxed	2	1	54	17.239		AppKI/HCNP-pp cKO	2	1	73	13.681
WT	2	1	40	11.898		HCNP-pp floxed	2	3	1	14.299		AppKI/floxed	2	1	55	16.802		AppKI/HCNP-pp cKO	2	1	74	13.746
WT	2	1	41	14.453		HCNP-pp floxed	2	3	2	14.067		AppKI/floxed	2	1	56	13.564		AppKI/HCNP-pp cKO	2	1	75	14.173
WT	2	1	42	15.51		HCNP-pp floxed	2	3	3	14.876		AppKI/floxed	2	1	57	14.858		AppKI/HCNP-pp cKO	2	1	76	13.057
WT	2	1	43	11.849		HCNP-pp floxed	2	3	4	18.647		AppKI/floxed	2	1	58	12.326		AppKI/HCNP-pp cKO	2	1	77	15.021
WT	2	1	44	13.279		HCNP-pp floxed	2	3	5	19.247		AppKI/floxed	2	1	59	12.313		AppKI/HCNP-pp cKO	2	1	78	13.209
WT	2	1	45	16.057		HCNP-pp floxed	2	3	6	12.491		AppKI/floxed	2	1	60	13.43		AppKI/HCNP-pp cKO	2	1	79	13.115
WT	2	1	46	13.121		HCNP-pp floxed	2	3	7	17.874		AppKI/floxed	2	1	61	13.823		AppKI/HCNP-pp cKO	2	1	80	12.152
WT	2	1	47	14.467		HCNP-pp floxed	2	3	8	15.784		AppKI/floxed	2	1	62	11.48		AppKI/HCNP-pp cKO	2	1	81	14.666
WT	2	1	48	14.005		HCNP-pp floxed	2	3	9	15.763		AppKI/floxed	2	1	63	16.138		AppKI/HCNP-pp cKO	2	1	82	14.42
WT	2	1	49	12.222		HCNP-pp floxed	2	3	10	16.938		AppKI/floxed	2	1	64	13.699		AppKI/HCNP-pp cKO	2	1	83	13.729
WT	2	1	50	14.337		HCNP-pp floxed	2	3	11	14.893		AppKI/floxed	2	1	65	14.757		AppKI/HCNP-pp cKO	2	1	84	14.078
WT	2	1	51	17.374		HCNP-pp floxed	2	3	12	15.292		AppKI/floxed	2	1	66	16.002		AppKI/HCNP-pp cKO	2	1	85	11.935
WT	2	1	52	11.475		HCNP-pp floxed	2	3	13	12.448		AppKI/floxed	2	1	67	12.9		AppKI/HCNP-pp cKO	2	1	86	15.822
WT	2	1	53	12.01		HCNP-pp floxed	2	3	14	18.094		AppKI/floxed	2	1	68	18.446		AppKI/HCNP-pp cKO	2	1	87	12.494
WT	2	1	54	12.094		HCNP-pp floxed	2	3	15	13.187		AppKI/floxed	2	1	69	12.04		AppKI/HCNP-pp cKO	2	1	88	12.722
WT	2	1	55	18.541		HCNP-pp floxed	2	3	16	17.464		AppKI/floxed	2	1	70	12.784		AppKI/HCNP-pp cKO	2	1	89	12.166
WT	2	1	56	14.672		HCNP-pp floxed	2	3	17	13.351		AppKI/floxed	2	1	71	12.806		AppKI/HCNP-pp cKO	2	1	90	13.092
WT	2	1	57	16.5		HCNP-pp floxed	2	3	18	15.885		AppKI/floxed	2	1	72	12.706		AppKI/HCNP-pp cKO	2	1	91	12.28
WT	2	1	58	17.258		HCNP-pp floxed	2	3	19	15.703		AppKI/floxed	2	1	73	12.786		AppKI/HCNP-pp cKO	2	1	92	12.723
WT	2	1	59	19.439		HCNP-pp floxed	2	3	20	11.929		AppKI/floxed	2	1	74	13.538		AppKI/HCNP-pp cKO	2	1	93	12.609
WT	2	1	60	13.266		HCNP-pp floxed	2	3	21	13.339		AppKI/floxed	2	1	75	12.947		AppKI/HCNP-pp cKO	2	1	94	12.901
WT	2	1	61	15.72		HCNP-pp floxed	2	3	22	16.448		AppKI/floxed	2	1	76	12.142		AppKI/HCNP-pp cKO	2	1	95	11.99
WT	2	1	62	14.248		HCNP-pp floxed	2	3	23	18.218		AppKI/floxed	2	1	77	13.141		AppKI/HCNP-pp cKO	2	1	96	11.906
WT	2	1	63	14.66		HCNP-pp floxed	2	3	24	17.356		AppKI/floxed	2	1	78	11.806		AppKI/HCNP-pp cKO	2	1	97	15.693
WT	2	1	64	19.142		HCNP-pp floxed	2	3	25	18.2		AppKI/floxed	2	1	79	13.528		AppKI/HCNP-pp cKO	2	1	98	12.983
WT	2	1	65	18.57		HCNP-pp floxed	2	3	26	16.098		AppKI/floxed	2	1	80	13.044		AppKI/HCNP-pp cKO	2	1	99	15.118
WT	2	1	66	12.97		HCNP-pp floxed	2	3	27	13.527		AppKI/floxed	2	1	81	12.408		AppKI/HCNP-pp cKO	2	1	100	12.696
WT	2	1	67	16.932		HCNP-pp floxed	2	3	28	13.268		AppKI/floxed	2	1	82	11.884		AppKI/HCNP-pp cKO	2	2	1	11.094
WT	2	1	68	15.566		HCNP-pp floxed	2	3	29	17.547		AppKI/floxed	2	1	83	12.724		AppKI/HCNP-pp cKO	2	2	2	11.828
WT	2	1	69	14.633		HCNP-pp floxed	2	3	30	12.775		AppKI/floxed	2	2	1	13.689		AppKI/HCNP-pp cKO	2	2	3	11.347
WT	2	1	70	12.059		HCNP-pp floxed	2	3	31	13.376		AppKI/floxed	2	2	2	13.129		AppKI/HCNP-pp cKO	2	2	4	17.638
WT	2	1	71	18.929		HCNP-pp floxed	2	3	32	11.477		AppKI/floxed	2	2	3	14.509		AppKI/HCNP-pp cKO	2	2	5	19.933
WT	2	1	72	16.838		HCNP-pp floxed	2	3	33	16.094		AppKI/floxed	2	2	4	12.604		AppKI/HCNP-pp cKO	2	2	6	16.519
WT	2	1	73	14.22		HCNP-pp floxed	2	3	34	22.489		AppKI/floxed	2	2	5	13.85		AppKI/HCNP-pp cKO	2	2	7	21.33
WT	2	1	74	14.862		HCNP-pp floxed	2	3	35	13.602		AppKI/floxed	2	2	6	14.776		AppKI/HCNP-pp cKO	2	2	8	15.853
WT	2	1	75	12.96		HCNP-pp floxed	2	3	36	14.878		AppKI/floxed	2	2	7	15.015		AppKI/HCNP-pp cKO	2	2	9	14.803
WT	2	1	76	12.84		HCNP-pp floxed	2	3	37	16.79		AppKI/floxed	2	2	8	12.95		AppKI/HCNP-pp cKO	2	2	10	12.72
WT	2	1	77	12		HCNP-pp floxed	2	3	38	14.611		AppKI/floxed	2	2	9	12.358		AppKI/HCNP-pp cKO	2	2	11	13.464
WT	2	1	78	12.649		HCNP-pp floxed	2	3	39	13.454		AppKI/floxed	2	2	10	14.877		AppKI/HCNP-pp cKO	2	2	12	15.315
WT	2	1	79	13.824		HCNP-pp floxed	2	3	40	14.741		AppKI/floxed	2	2	11	14.696		AppKI/HCNP-pp cKO	2	2	13	13.425
WT	2	1	80	13.411		HCNP-pp floxed	2	3	41	16.708		AppKI/floxed	2	2	12	18.032		AppKI/HCNP-pp cKO	2	2	14	18.329
WT	2	1	81	13.526		HCNP-pp floxed	2	3	42	16.696		AppKI/floxed	2	2	13	12.554		AppKI/HCNP-pp cKO	2	2	15	15.051
WT	2	1	82	11.769		HCNP-pp floxed	2	3	43	15.396		AppKI/floxed	2	2	14	17.383		AppKI/HCNP-pp cKO	2	2	16	13.032
WT	2	1	83	14.32		HCNP-pp floxed	2	3	44	16.341		AppKI/floxed	2	2	15	15.229		AppKI/HCNP-pp cKO	2	2	17	18.385
WT	2	1	84	12.752		HCNP-pp floxed	2	3	45	16.231		AppKI/floxed	2	2	16	16.307		AppKI/HCNP-pp cKO	2	2	18	12.827
WT	2	1	85	15.339		HCNP-pp floxed	2	3	46	14.47		AppKI/floxed	2	2	17	15.497		AppKI/HCNP-pp cKO	2	2	19	13.74
WT	2	1	86	15.764		HCNP-pp floxed	2	3	47	17.148		AppKI/floxed	2	2	18	20.377		AppKI/HCNP-pp cKO	2	2	20	17.502
WT	2	1	87	18.308		HCNP-pp floxed	2	3	48	14.546		AppKI/floxed	2	2	19	15.476		AppKI/HCNP-pp cKO	2	2	21	13.592
WT	2	1	88	15.881		HCNP-pp floxed	2	3	49	15.662		AppKI/floxed	2	2	20	14.314		AppKI/HCNP-pp cKO	2	2	22	20.863
WT	2	1	89	13.371		HCNP-pp floxed	2	3	50	12.354		AppKI/floxed	2	2	21	14.289		AppKI/HCNP-pp cKO	2	2	23	18.18
WT	2	1	90	13.229		HCNP-pp floxed	2	3	51	15.01		AppKI/floxed	2	2	22	13.795		AppKI/HCNP-pp cKO	2	2	24	16.252
WT	2	1	91	13.47		HCNP-pp floxed	2	3	52	13.718		AppKI/floxed	2	2	23	19.946		AppKI/HCNP-pp cKO	2	2	25	13.975
WT	2	1	92	13.292		HCNP-pp floxed	2	3	53	13.188		AppKI/floxed	2	2	24	18.873		AppKI/HCNP-pp cKO	2	2	26	14.302
WT	2	1	93	14.338		HCNP-pp floxed	2	3	54	14.988		AppKI/floxed	2	2	25	15.247		AppKI/HCNP-pp cKO	2	2	27	13.24
WT	2	1	94	13.706		HCNP-pp floxed	2	3	55	13.733		AppKI/floxed	2	2	26	13.832		AppKI/HCNP-pp cKO	2	2	28	17.048
WT	2	2	1	16.24		HCNP-pp floxed	2	3	56	14.298		AppKI/floxed	2	2	27	18.231		AppKI/HCNP-pp cKO	2	2	29	13.172
WT	2	2	2	16.809		HCNP-pp floxed	2	3	57	17.312		AppKI/floxed	2	2	28	16.048		AppKI/HCNP-pp cKO	2	2	30	16.789
WT	2	2	3	16.734		HCNP-pp floxed	2	3	58	13.492		AppKI/floxed	2	2	29	15.558		AppKI/HCNP-pp cKO	2	2	31	19.174
WT	2	2	4	16.777		HCNP-pp floxed	2	3	59	15.756		AppKI/floxed	2	2	30	13.272		AppKI/HCNP-pp cKO	2	2	32	15.879
WT	2	2	5	12.105		HCNP-pp floxed	2	3	60	13.085		AppKI/floxed	2	2	31	16.994		AppKI/HCNP-pp cKO	2	2	33	11.54
WT	2	2	6	16.078		HCNP-pp floxed	2	3	61	12.019		AppKI/floxed	2	2	32	13.643		AppKI/HCNP-pp cKO	2	2	34	14.072
WT	2	2	7	17.758		HCNP-pp floxed	2	3	62	14.163		AppKI/floxed	2	2	33	17.979		AppKI/HCNP-pp cKO	2	2	35	14.68
WT	2	2	8	17.488		HCNP-pp floxed	2	3	63	11.945		AppKI/floxed	2	2	34	18.777		AppKI/HCNP-pp cKO	2	2	36	12.145
WT	2	2	9	17.731		HCNP-pp floxed	2	3	64	13.221		AppKI/floxed	2	2	35	11.949		AppKI/HCNP-pp cKO	2	2	37	12.184
WT	2	2	10	13.007		HCNP-pp floxed	2	3	65	15.616		AppKI/floxed	2	2	36	14.393		AppKI/HCNP-pp cKO	2	2	38	15.121
WT	2	2	11	15.634		HCNP-pp floxed	2	3	66	11.968		AppKI/floxed	2	2	37	12.016		AppKI/HCNP-pp cKO	2	2	39	19.617
WT	2	2	12	17.33		HCNP-pp floxed	2	3	67	16.179		AppKI/floxed	2	2	38	12.55		AppKI/HCNP-pp cKO	2	2	40	13.37
WT	2	2	13	12.722		HCNP-pp floxed	2	3	68	12.911		AppKI/floxed	2	2	39	14.461		AppKI/HCNP-pp cKO	2	2	41	13.955
WT	2	2	14	14.69		HCNP-pp floxed	2	3	69	13.385		AppKI/floxed	2	2	40	13.029		AppKI/HCNP-pp cKO	2	2	42	12.828
WT	2	2	15	15.722		HCNP-pp floxed	2	3	70	12.162		AppKI/floxed	2	2	41	11.664		AppKI/HCNP-pp cKO	2	2	43	12.273
WT	2	2	16	14.737		HCNP-pp floxed	2	3	71	13.579		AppKI/floxed	2	2	42	13.414		AppKI/HCNP-pp cKO	2	2	44	13.238
WT	2	2	17	14.207		HCNP-pp floxed	2	3	72	11.723		AppKI/floxed	2	2	43	14.388		AppKI/HCNP-pp cKO	2	2	45	12.238
WT	2	2	18	17.514		HCNP-pp floxed	2	3	73	15.939		AppKI/floxed	2	2	44	13.128		AppKI/HCNP-pp cKO	2	2	46	13.629
WT	2	2	19	14.165		HCNP-pp floxed	2	3	74	16.401		AppKI/floxed	2	2	45	12.725		AppKI/HCNP-pp cKO	2	2	47	20.348
WT	2	2	20	16.964		HCNP-pp floxed	2	3	75	13.43		AppKI/floxed	2	2	46	13.22		AppKI/HCNP-pp cKO	2	2	48	15.635
WT	2	2	21	11.561		HCNP-pp floxed	2	3	76	15.282		AppKI/floxed	2	2	47	11.886		AppKI/HCNP-pp cKO	2	2	49	12.503
WT	2	2	22	11.549		HCNP-pp floxed	2	3	77	13.602		AppKI/floxed	2	2	48	12.557		AppKI/HCNP-pp cKO	2	2	50	15.749
WT	2	2	23	11.827		HCNP-pp floxed	3	1	1	14.109		AppKI/floxed	2	2	49	13.193		AppKI/HCNP-pp cKO	2	2	51	13.248
WT	2	2	24	12.016		HCNP-pp floxed	3	1	2	16.381		AppKI/floxed	2	3	1	12.396		AppKI/HCNP-pp cKO	2	2	52	12.086
WT	2	2	25	14.784		HCNP-pp floxed	3	1	3	22.44		AppKI/floxed	2	3	2	13.143		AppKI/HCNP-pp cKO	2	2	53	18.746
WT	2	2	26	11.65		HCNP-pp floxed	3	1	4	22.06		AppKI/floxed	2	3	3	14.077		AppKI/HCNP-pp cKO	2	2	54	14.929
WT	2	2	27	11.509		HCNP-pp floxed	3	1	5	23.159		AppKI/floxed	2	3	4	15.774		AppKI/HCNP-pp cKO	2	2	55	13.475
WT	2	2	28	11.221		HCNP-pp floxed	3	1	6	21.052		AppKI/floxed	2	3	5	11.674		AppKI/HCNP-pp cKO	2	2	56	12.226
WT	2	2	29	11.599		HCNP-pp floxed	3	1	7	19.285		AppKI/floxed	2	3	6	12.766		AppKI/HCNP-pp cKO	2	2	57	13.607
WT	2	2	30	14.933		HCNP-pp floxed	3	1	8	21.103		AppKI/floxed	2	3	7	13.156		AppKI/HCNP-pp cKO	2	2	58	12.197
WT	2	2	31	15.973		HCNP-pp floxed	3	1	9	24.263		AppKI/floxed	2	3	8	13.186		AppKI/HCNP-pp cKO	2	2	59	12.876
WT	2	2	32	14.333		HCNP-pp floxed	3	1	10	15.212		AppKI/floxed	2	3	9	15.116		AppKI/HCNP-pp cKO	2	2	60	13.38
WT	2	2	33	12.778		HCNP-pp floxed	3	1	11	20.774		AppKI/floxed	2	3	10	12.786		AppKI/HCNP-pp cKO	2	2	61	13.956
WT	2	2	34	11.905		HCNP-pp floxed	3	1	12	23.595		AppKI/floxed	2	3	11	15.417		AppKI/HCNP-pp cKO	2	2	62	13.424
WT	2	2	35	15.699		HCNP-pp floxed	3	1	13	20.275		AppKI/floxed	2	3	12	12.83		AppKI/HCNP-pp cKO	2	2	63	13.056
WT	2	2	36	14.756		HCNP-pp floxed	3	1	14	17.991		AppKI/floxed	2	3	13	14.383		AppKI/HCNP-pp cKO	2	2	64	13.203
WT	2	2	37	14.581		HCNP-pp floxed	3	1	15	20.514		AppKI/floxed	2	3	14	11.794		AppKI/HCNP-pp cKO	2	2	65	13.538
WT	2	2	38	15.052		HCNP-pp floxed	3	1	16	16.327		AppKI/floxed	2	3	15	14.814		AppKI/HCNP-pp cKO	2	2	66	16.264
WT	2	2	39	20.23		HCNP-pp floxed	3	1	17	15.256		AppKI/floxed	2	3	16	13.087		AppKI/HCNP-pp cKO	2	2	67	14.476
WT	2	2	40	17.355		HCNP-pp floxed	3	1	18	17.358		AppKI/floxed	2	3	17	18.682		AppKI/HCNP-pp cKO	3	1	1	19.14
WT	2	2	41	11.87		HCNP-pp floxed	3	1	19	13.165		AppKI/floxed	2	3	18	13.919		AppKI/HCNP-pp cKO	3	1	2	14.122
WT	2	2	42	19.15		HCNP-pp floxed	3	1	20	17.937		AppKI/floxed	2	3	19	12.567		AppKI/HCNP-pp cKO	3	1	3	19.981
WT	2	2	43	16.063		HCNP-pp floxed	3	1	21	14.133		AppKI/floxed	2	3	20	16.674		AppKI/HCNP-pp cKO	3	1	4	12.382
WT	2	2	44	17.494		HCNP-pp floxed	3	1	22	19.417		AppKI/floxed	2	3	21	14.923		AppKI/HCNP-pp cKO	3	1	5	15.966
WT	2	2	45	19.788		HCNP-pp floxed	3	1	23	18.38		AppKI/floxed	2	3	22	12.891		AppKI/HCNP-pp cKO	3	1	6	14.962
WT	2	2	46	13.191		HCNP-pp floxed	3	1	24	17.643		AppKI/floxed	2	3	23	13.711		AppKI/HCNP-pp cKO	3	1	7	15.268
WT	2	2	47	11.585		HCNP-pp floxed	3	1	25	24.09		AppKI/floxed	2	3	24	12.215		AppKI/HCNP-pp cKO	3	1	8	13.823
WT	2	2	48	17.196		HCNP-pp floxed	3	1	26	20.52		AppKI/floxed	2	3	25	20.278		AppKI/HCNP-pp cKO	3	1	9	20.091
WT	2	2	49	18.073		HCNP-pp floxed	3	1	27	12.098		AppKI/floxed	2	3	26	15.085		AppKI/HCNP-pp cKO	3	1	10	15.861
WT	2	2	50	14.32		HCNP-pp floxed	3	1	28	12.039		AppKI/floxed	2	3	27	16.956		AppKI/HCNP-pp cKO	3	1	11	13.056
WT	2	2	51	19.791		HCNP-pp floxed	3	1	29	23.06		AppKI/floxed	2	3	28	14.764		AppKI/HCNP-pp cKO	3	1	12	14.586
WT	2	2	52	13.764		HCNP-pp floxed	3	1	30	20.992		AppKI/floxed	2	3	29	18.383		AppKI/HCNP-pp cKO	3	1	13	16.909
WT	2	2	53	16.168		HCNP-pp floxed	3	1	31	17.51		AppKI/floxed	2	3	30	12.957		AppKI/HCNP-pp cKO	3	1	14	14.609
WT	2	2	54	12.989		HCNP-pp floxed	3	1	32	15.183		AppKI/floxed	2	3	31	14.759		AppKI/HCNP-pp cKO	3	1	15	13.907
WT	2	2	55	15.126		HCNP-pp floxed	3	1	33	19.134		AppKI/floxed	2	3	32	14.491		AppKI/HCNP-pp cKO	3	1	16	12.201
WT	2	2	56	13.544		HCNP-pp floxed	3	1	34	25.402		AppKI/floxed	2	3	33	14.264		AppKI/HCNP-pp cKO	3	1	17	15.078
WT	2	2	57	15.922		HCNP-pp floxed	3	1	35	20.884		AppKI/floxed	2	3	34	19.296		AppKI/HCNP-pp cKO	3	1	18	13.767
WT	2	2	58	14.473		HCNP-pp floxed	3	1	36	17.599		AppKI/floxed	2	3	35	11.956		AppKI/HCNP-pp cKO	3	1	19	15.356
WT	2	2	59	12.356		HCNP-pp floxed	3	1	37	14.507		AppKI/floxed	2	3	36	17.288		AppKI/HCNP-pp cKO	3	1	20	19.449
WT	2	2	60	15.46		HCNP-pp floxed	3	1	38	12.544		AppKI/floxed	2	3	37	13.092		AppKI/HCNP-pp cKO	3	1	21	17.704
WT	2	2	61	16.339		HCNP-pp floxed	3	1	39	20.85		AppKI/floxed	2	3	38	13.084		AppKI/HCNP-pp cKO	3	1	22	17.847
WT	2	2	62	12.71		HCNP-pp floxed	3	1	40	16.273		AppKI/floxed	2	3	39	15.615		AppKI/HCNP-pp cKO	3	1	23	16.82
WT	2	2	63	14.617		HCNP-pp floxed	3	1	41	12.127		AppKI/floxed	2	3	40	13.94		AppKI/HCNP-pp cKO	3	1	24	16.19
WT	2	2	64	13.665		HCNP-pp floxed	3	1	42	15.838		AppKI/floxed	2	3	41	12.285		AppKI/HCNP-pp cKO	3	1	25	17.502
WT	2	2	65	18.011		HCNP-pp floxed	3	1	43	12.764		AppKI/floxed	2	3	42	13.523		AppKI/HCNP-pp cKO	3	1	26	18.088
WT	2	2	66	13.115		HCNP-pp floxed	3	1	44	22.831		AppKI/floxed	2	3	43	12.285		AppKI/HCNP-pp cKO	3	1	27	16.429
WT	2	2	67	14.993		HCNP-pp floxed	3	1	45	15.1		AppKI/floxed	2	3	44	14.664		AppKI/HCNP-pp cKO	3	1	28	13.594
WT	2	2	68	14.983		HCNP-pp floxed	3	1	46	12.165		AppKI/floxed	2	3	45	12.524		AppKI/HCNP-pp cKO	3	1	29	14.551
WT	2	2	69	14.61		HCNP-pp floxed	3	1	47	12.367		AppKI/floxed	2	3	46	15.925		AppKI/HCNP-pp cKO	3	1	30	12.15
WT	2	2	70	17.607		HCNP-pp floxed	3	1	48	19.154		AppKI/floxed	2	3	47	12.712		AppKI/HCNP-pp cKO	3	1	31	16.782
WT	2	2	71	15.404		HCNP-pp floxed	3	1	49	17.818		AppKI/floxed	2	3	48	12.771		AppKI/HCNP-pp cKO	3	1	32	17.666
WT	2	2	72	15.553		HCNP-pp floxed	3	1	50	14.373		AppKI/floxed	2	3	49	17.156		AppKI/HCNP-pp cKO	3	1	33	17.019
WT	2	2	73	14.264		HCNP-pp floxed	3	1	51	13.454		AppKI/floxed	2	3	50	13.834		AppKI/HCNP-pp cKO	3	1	34	18.709
WT	2	2	74	14.991		HCNP-pp floxed	3	1	52	13.077		AppKI/floxed	2	3	51	16.207		AppKI/HCNP-pp cKO	3	1	35	13.474
WT	2	2	75	18.653		HCNP-pp floxed	3	1	53	14.19		AppKI/floxed	2	3	52	16.707		AppKI/HCNP-pp cKO	3	1	36	14.857
WT	2	2	76	12.771		HCNP-pp floxed	3	1	54	18.173		AppKI/floxed	2	3	53	13.703		AppKI/HCNP-pp cKO	3	1	37	15.328
WT	2	2	77	14.939		HCNP-pp floxed	3	1	55	16.593		AppKI/floxed	2	3	54	16.686		AppKI/HCNP-pp cKO	3	1	38	18.602
WT	2	2	78	12.839		HCNP-pp floxed	3	1	56	20.875		AppKI/floxed	2	3	55	16.252		AppKI/HCNP-pp cKO	3	1	39	18.396
WT	2	2	79	13.509		HCNP-pp floxed	3	1	57	15.777		AppKI/floxed	2	3	56	12.7		AppKI/HCNP-pp cKO	3	1	40	11.819
WT	2	2	80	14.643		HCNP-pp floxed	3	1	58	11.917		AppKI/floxed	2	3	57	13.342		AppKI/HCNP-pp cKO	3	1	41	14.991
WT	2	2	81	17.627		HCNP-pp floxed	3	1	59	11.994		AppKI/floxed	2	3	58	12.729		AppKI/HCNP-pp cKO	3	1	42	18.596
WT	2	2	82	11.625		HCNP-pp floxed	3	1	60	14.639		AppKI/floxed	2	3	59	12.154		AppKI/HCNP-pp cKO	3	1	43	15.742
WT	2	2	83	15.119		HCNP-pp floxed	3	1	61	16.967		AppKI/floxed	2	3	60	12.772		AppKI/HCNP-pp cKO	3	1	44	21.286
WT	2	2	84	15.448		HCNP-pp floxed	3	1	62	11.859		AppKI/floxed	2	3	61	14.733		AppKI/HCNP-pp cKO	3	1	45	19.401
WT	2	2	85	15.717		HCNP-pp floxed	3	1	63	16.808		AppKI/floxed	2	3	62	15.979		AppKI/HCNP-pp cKO	3	1	46	14.995
WT	2	2	86	16.007		HCNP-pp floxed	3	1	64	11.506		AppKI/floxed	2	3	63	12.803		AppKI/HCNP-pp cKO	3	1	47	12.536
WT	2	2	87	13.252		HCNP-pp floxed	3	1	65	17.543		AppKI/floxed	2	3	64	14.311		AppKI/HCNP-pp cKO	3	1	48	14.97
WT	2	2	88	17.795		HCNP-pp floxed	3	1	66	15.551		AppKI/floxed	2	3	65	12.024		AppKI/HCNP-pp cKO	3	1	49	15.26
WT	2	2	89	12.835		HCNP-pp floxed	3	1	67	11.891		AppKI/floxed	2	3	66	13.907		AppKI/HCNP-pp cKO	3	1	50	12.102
WT	2	3	1	11.863		HCNP-pp floxed	3	1	68	16.614		AppKI/floxed	2	3	67	14.306		AppKI/HCNP-pp cKO	3	1	51	13.198
WT	2	3	2	11.507		HCNP-pp floxed	3	1	69	11.34		AppKI/floxed	2	3	68	14.498		AppKI/HCNP-pp cKO	3	1	52	13.902
WT	2	3	3	11.727		HCNP-pp floxed	3	1	70	16.296		AppKI/floxed	2	3	69	12.932		AppKI/HCNP-pp cKO	3	1	53	13.534
WT	2	3	4	14.305		HCNP-pp floxed	3	1	71	21.611		AppKI/floxed	2	3	70	13.25		AppKI/HCNP-pp cKO	3	1	54	14.067
WT	2	3	5	11.798		HCNP-pp floxed	3	1	72	13.754		AppKI/floxed	2	3	71	14.281		AppKI/HCNP-pp cKO	3	1	55	12.099
WT	2	3	6	11.573		HCNP-pp floxed	3	1	73	17.863		AppKI/floxed	2	3	72	11.687		AppKI/HCNP-pp cKO	3	1	56	13.907
WT	2	3	7	11.946		HCNP-pp floxed	3	1	74	13.203		AppKI/floxed	2	3	73	14.108		AppKI/HCNP-pp cKO	3	1	57	11.85
WT	2	3	8	12.878		HCNP-pp floxed	3	1	75	14.579		AppKI/floxed	2	3	74	13.208		AppKI/HCNP-pp cKO	3	1	58	20.382
WT	2	3	9	11.703		HCNP-pp floxed	3	1	76	14.85		AppKI/floxed	2	3	75	11.783		AppKI/HCNP-pp cKO	3	1	59	15.479
WT	2	3	10	12.317		HCNP-pp floxed	3	2	1	16.855		AppKI/floxed	2	3	76	16.489		AppKI/HCNP-pp cKO	3	1	60	15.135
WT	2	3	11	13.975		HCNP-pp floxed	3	2	2	23.048		AppKI/floxed	2	3	77	12.412		AppKI/HCNP-pp cKO	3	1	61	13.774
WT	2	3	12	11.994		HCNP-pp floxed	3	2	3	16.113		AppKI/floxed	2	3	78	12.107		AppKI/HCNP-pp cKO	3	1	62	13.837
WT	2	3	13	12.359		HCNP-pp floxed	3	2	4	14.025		AppKI/floxed	2	3	79	13.274		AppKI/HCNP-pp cKO	3	1	63	13.866
WT	2	3	14	11.718		HCNP-pp floxed	3	2	5	13.74		AppKI/floxed	2	3	80	12.58		AppKI/HCNP-pp cKO	3	1	64	16.594
WT	2	3	15	12.269		HCNP-pp floxed	3	2	6	15.37		AppKI/floxed	2	3	81	15.218		AppKI/HCNP-pp cKO	3	1	65	12.308
WT	2	3	16	21.528		HCNP-pp floxed	3	2	7	23.539		AppKI/floxed	2	3	82	12.542		AppKI/HCNP-pp cKO	3	1	66	13.75
WT	2	3	17	11.695		HCNP-pp floxed	3	2	8	15.572		AppKI/floxed	2	3	83	16.634		AppKI/HCNP-pp cKO	3	1	67	15.896
WT	2	3	18	12.229		HCNP-pp floxed	3	2	9	12.59		AppKI/floxed	2	3	84	11.305		AppKI/HCNP-pp cKO	3	1	68	12.551
WT	2	3	19	19.265		HCNP-pp floxed	3	2	10	13.626		AppKI/floxed	2	3	85	12.337		AppKI/HCNP-pp cKO	3	1	69	13.717
WT	2	3	20	11.884		HCNP-pp floxed	3	2	11	19.988		AppKI/floxed	2	3	86	13.115		AppKI/HCNP-pp cKO	3	1	70	13.752
WT	2	3	21	15.974		HCNP-pp floxed	3	2	12	14.994		AppKI/floxed	2	3	87	11.458		AppKI/HCNP-pp cKO	3	1	71	15.023
WT	2	3	22	17.877		HCNP-pp floxed	3	2	13	12.469		AppKI/floxed	2	3	88	12.783		AppKI/HCNP-pp cKO	3	1	72	14.032
WT	2	3	23	21.006		HCNP-pp floxed	3	2	14	13.808		AppKI/floxed	2	3	89	11.36		AppKI/HCNP-pp cKO	3	1	73	16.397
WT	2	3	24	21.965		HCNP-pp floxed	3	2	15	14.137		AppKI/floxed	2	3	90	12.919		AppKI/HCNP-pp cKO	3	1	74	15.065
WT	2	3	25	17.653		HCNP-pp floxed	3	2	16	22.81		AppKI/floxed	2	3	91	13.865		AppKI/HCNP-pp cKO	3	1	75	14.47
WT	2	3	26	16.799		HCNP-pp floxed	3	2	17	17.161		AppKI/floxed	2	3	92	13.429		AppKI/HCNP-pp cKO	3	1	76	14.635
WT	2	3	27	16.706		HCNP-pp floxed	3	2	18	21.506		AppKI/floxed	3	1	1	25.378		AppKI/HCNP-pp cKO	3	1	77	12.192
WT	2	3	28	14.016		HCNP-pp floxed	3	2	19	14.648		AppKI/floxed	3	1	2	13.348		AppKI/HCNP-pp cKO	3	1	78	16.938
WT	2	3	29	17.83		HCNP-pp floxed	3	2	20	15.665		AppKI/floxed	3	1	3	13.917		AppKI/HCNP-pp cKO	3	1	79	13.985
WT	2	3	30	15.954		HCNP-pp floxed	3	2	21	20.552		AppKI/floxed	3	1	4	36.579		AppKI/HCNP-pp cKO	3	2	1	12.258
WT	2	3	31	13.976		HCNP-pp floxed	3	2	22	19.675		AppKI/floxed	3	1	5	13.838		AppKI/HCNP-pp cKO	3	2	2	11.924
WT	2	3	32	12.064		HCNP-pp floxed	3	2	23	12.817		AppKI/floxed	3	1	6	21.57		AppKI/HCNP-pp cKO	3	2	3	15.176
WT	2	3	33	16.83		HCNP-pp floxed	3	2	24	18.25		AppKI/floxed	3	1	7	11.817		AppKI/HCNP-pp cKO	3	2	4	16.863
WT	2	3	34	15.831		HCNP-pp floxed	3	2	25	12.682		AppKI/floxed	3	1	8	14.13		AppKI/HCNP-pp cKO	3	2	5	19.505
WT	2	3	35	11.669		HCNP-pp floxed	3	2	26	18.904		AppKI/floxed	3	1	9	15.029		AppKI/HCNP-pp cKO	3	2	6	12.673
WT	2	3	36	14.067		HCNP-pp floxed	3	2	27	22.407		AppKI/floxed	3	1	10	12.48		AppKI/HCNP-pp cKO	3	2	7	20.962
WT	2	3	37	13.566		HCNP-pp floxed	3	2	28	16.275		AppKI/floxed	3	1	11	12.599		AppKI/HCNP-pp cKO	3	2	8	16.062
WT	2	3	38	21.825		HCNP-pp floxed	3	2	29	13.931		AppKI/floxed	3	1	12	21.326		AppKI/HCNP-pp cKO	3	2	9	14.528
WT	2	3	39	15.501		HCNP-pp floxed	3	2	30	22.248		AppKI/floxed	3	1	13	16.293		AppKI/HCNP-pp cKO	3	2	10	13.992
WT	2	3	40	11.56		HCNP-pp floxed	3	2	31	13.378		AppKI/floxed	3	1	14	22.75		AppKI/HCNP-pp cKO	3	2	11	17.156
WT	2	3	41	17.195		HCNP-pp floxed	3	2	32	17.891		AppKI/floxed	3	1	15	18.999		AppKI/HCNP-pp cKO	3	2	12	16.782
WT	2	3	42	18.168		HCNP-pp floxed	3	2	33	18.331		AppKI/floxed	3	1	16	13.011		AppKI/HCNP-pp cKO	3	2	13	15.948
WT	2	3	43	15.928		HCNP-pp floxed	3	2	34	17.352		AppKI/floxed	3	1	17	12.186		AppKI/HCNP-pp cKO	3	2	14	17.4
WT	2	3	44	15.168		HCNP-pp floxed	3	2	35	22.724		AppKI/floxed	3	1	18	19.415		AppKI/HCNP-pp cKO	3	2	15	16.832
WT	2	3	45	16		HCNP-pp floxed	3	2	36	16.529		AppKI/floxed	3	1	19	13.857		AppKI/HCNP-pp cKO	3	2	16	20.789
WT	2	3	46	13.007		HCNP-pp floxed	3	2	37	13.477		AppKI/floxed	3	1	20	19.798		AppKI/HCNP-pp cKO	3	2	17	14.945
WT	2	3	47	18.95		HCNP-pp floxed	3	2	38	19.859		AppKI/floxed	3	1	21	16.717		AppKI/HCNP-pp cKO	3	2	18	12.408
WT	2	3	48	15.099		HCNP-pp floxed	3	2	39	17.061		AppKI/floxed	3	1	22	12.448		AppKI/HCNP-pp cKO	3	2	19	13.267
WT	2	3	49	17.042		HCNP-pp floxed	3	2	40	16.123		AppKI/floxed	3	1	23	11.739		AppKI/HCNP-pp cKO	3	2	20	14.39
WT	2	3	50	15.483		HCNP-pp floxed	3	2	41	12.726		AppKI/floxed	3	1	24	12.929		AppKI/HCNP-pp cKO	3	2	21	18.736
WT	2	3	51	11.599		HCNP-pp floxed	3	2	42	16.504		AppKI/floxed	3	1	25	13.082		AppKI/HCNP-pp cKO	3	2	22	12.785
WT	2	3	52	15.477		HCNP-pp floxed	3	2	43	17.417		AppKI/floxed	3	1	26	15.39		AppKI/HCNP-pp cKO	3	2	23	19.409
WT	2	3	53	16.999		HCNP-pp floxed	3	2	44	17.574		AppKI/floxed	3	1	27	13.508		AppKI/HCNP-pp cKO	3	2	24	20.043
WT	2	3	54	18.282		HCNP-pp floxed	3	2	45	14.166		AppKI/floxed	3	1	28	12.86		AppKI/HCNP-pp cKO	3	2	25	20.109
WT	2	3	55	16.433		HCNP-pp floxed	3	2	46	14.807		AppKI/floxed	3	1	29	15.374		AppKI/HCNP-pp cKO	3	2	26	16.483
WT	2	3	56	12.739		HCNP-pp floxed	3	2	47	12.509		AppKI/floxed	3	1	30	13.332		AppKI/HCNP-pp cKO	3	2	27	18.992
WT	2	3	57	15.067		HCNP-pp floxed	3	2	48	13.179		AppKI/floxed	3	1	31	16.67		AppKI/HCNP-pp cKO	3	2	28	13.198
WT	2	3	58	21.366		HCNP-pp floxed	3	2	49	11.982		AppKI/floxed	3	1	32	12.569		AppKI/HCNP-pp cKO	3	2	29	19.075
WT	2	3	59	17.806		HCNP-pp floxed	3	2	50	14.212		AppKI/floxed	3	1	33	19.282		AppKI/HCNP-pp cKO	3	2	30	17.982
WT	2	3	60	15.003		HCNP-pp floxed	3	2	51	12.421		AppKI/floxed	3	1	34	16.552		AppKI/HCNP-pp cKO	3	2	31	13.041
WT	2	3	61	17.976		HCNP-pp floxed	3	2	52	12.189		AppKI/floxed	3	1	35	13.284		AppKI/HCNP-pp cKO	3	2	32	11.541
WT	2	3	62	14.816		HCNP-pp floxed	3	2	53	16.177		AppKI/floxed	3	1	36	12.943		AppKI/HCNP-pp cKO	3	2	33	13.051
WT	2	3	63	11.94		HCNP-pp floxed	3	2	54	12.427		AppKI/floxed	3	1	37	17.946		AppKI/HCNP-pp cKO	3	2	34	14.663
WT	2	3	64	18.505		HCNP-pp floxed	3	2	55	16.521		AppKI/floxed	3	1	38	12.899		AppKI/HCNP-pp cKO	3	2	35	13.75
WT	2	3	65	13.882		HCNP-pp floxed	3	2	56	15.076		AppKI/floxed	3	1	39	14.979		AppKI/HCNP-pp cKO	3	2	36	12.81
WT	2	3	66	14.009		HCNP-pp floxed	3	2	57	12.292		AppKI/floxed	3	1	40	12.816		AppKI/HCNP-pp cKO	3	2	37	17.97
WT	2	3	67	19.507		HCNP-pp floxed	3	2	58	12.497		AppKI/floxed	3	1	41	18.279		AppKI/HCNP-pp cKO	3	2	38	20.679
WT	2	3	68	13.09		HCNP-pp floxed	3	2	59	12.05		AppKI/floxed	3	1	42	12.818		AppKI/HCNP-pp cKO	3	2	39	17.501
WT	2	3	69	13.42		HCNP-pp floxed	3	2	60	12.873		AppKI/floxed	3	1	43	18.257		AppKI/HCNP-pp cKO	3	2	40	17.554
WT	2	3	70	16.884		HCNP-pp floxed	3	2	61	15.558		AppKI/floxed	3	1	44	11.818		AppKI/HCNP-pp cKO	3	2	41	11.926
WT	2	3	71	13.087		HCNP-pp floxed	3	2	62	13.822		AppKI/floxed	3	1	45	16.566		AppKI/HCNP-pp cKO	3	2	42	16.831
WT	2	3	72	19.607		HCNP-pp floxed	3	2	63	14.567		AppKI/floxed	3	1	46	14.034		AppKI/HCNP-pp cKO	3	2	43	13.009
WT	2	3	73	16.354		HCNP-pp floxed	3	2	64	16.503		AppKI/floxed	3	1	47	11.401		AppKI/HCNP-pp cKO	3	2	44	12.567
WT	2	3	74	12.693		HCNP-pp floxed	3	2	65	16.43		AppKI/floxed	3	1	48	19.924		AppKI/HCNP-pp cKO	3	2	45	16.575
WT	2	3	75	11.704		HCNP-pp floxed	3	2	66	12.211		AppKI/floxed	3	1	49	16.639		AppKI/HCNP-pp cKO	3	2	46	12.577
WT	2	3	76	14.086		HCNP-pp floxed	3	3	1	12.062		AppKI/floxed	3	1	50	11.965		AppKI/HCNP-pp cKO	3	2	47	12.418
WT	2	3	77	15.655		HCNP-pp floxed	3	3	2	12.41		AppKI/floxed	3	1	51	13.234		AppKI/HCNP-pp cKO	3	2	48	12.932
WT	2	3	78	12.762		HCNP-pp floxed	3	3	3	12.148		AppKI/floxed	3	1	52	13.4		AppKI/HCNP-pp cKO	3	2	49	12.11
WT	2	3	79	15.202		HCNP-pp floxed	3	3	4	12.141		AppKI/floxed	3	1	53	13.732		AppKI/HCNP-pp cKO	3	2	50	16.679
WT	2	3	80	14.275		HCNP-pp floxed	3	3	5	18.57		AppKI/floxed	3	1	54	13.292		AppKI/HCNP-pp cKO	3	2	51	13.51
WT	2	3	81	12.363		HCNP-pp floxed	3	3	6	27.584		AppKI/floxed	3	1	55	16.341		AppKI/HCNP-pp cKO	3	2	52	16.623
WT	2	3	82	14.129		HCNP-pp floxed	3	3	7	12.461		AppKI/floxed	3	1	56	19.76		AppKI/HCNP-pp cKO	3	2	53	17.654
WT	2	3	83	15.985		HCNP-pp floxed	3	3	8	13.636		AppKI/floxed	3	1	57	17.114		AppKI/HCNP-pp cKO	3	2	54	14.851
WT	2	3	84	15.285		HCNP-pp floxed	3	3	9	12.797		AppKI/floxed	3	1	58	19.013		AppKI/HCNP-pp cKO	3	2	55	15.309
WT	2	3	85	16.61		HCNP-pp floxed	3	3	10	18.279		AppKI/floxed	3	1	59	11.492		AppKI/HCNP-pp cKO	3	2	56	23.434
WT	2	3	86	14.263		HCNP-pp floxed	3	3	11	12.657		AppKI/floxed	3	1	60	14.151		AppKI/HCNP-pp cKO	3	2	57	16.039
WT	2	3	87	14.108		HCNP-pp floxed	3	3	12	22.905		AppKI/floxed	3	1	61	16.123		AppKI/HCNP-pp cKO	3	2	58	14.668
WT	2	3	88	16.905		HCNP-pp floxed	3	3	13	13.275		AppKI/floxed	3	1	62	16.938		AppKI/HCNP-pp cKO	3	2	59	21.66
WT	2	3	89	17.198		HCNP-pp floxed	3	3	14	14.106		AppKI/floxed	3	1	63	15.018		AppKI/HCNP-pp cKO	3	2	60	17.633
WT	2	3	90	14.683		HCNP-pp floxed	3	3	15	16.785		AppKI/floxed	3	1	64	13.958		AppKI/HCNP-pp cKO	3	2	61	12.62
WT	2	3	91	20.94		HCNP-pp floxed	3	3	16	14.908		AppKI/floxed	3	1	65	13.44		AppKI/HCNP-pp cKO	3	2	62	13.529
WT	2	3	92	14.919		HCNP-pp floxed	3	3	17	22.351		AppKI/floxed	3	1	66	15.527		AppKI/HCNP-pp cKO	3	2	63	12.073
WT	2	3	93	15.617		HCNP-pp floxed	3	3	18	22.412		AppKI/floxed	3	1	67	14.114		AppKI/HCNP-pp cKO	3	2	64	16.804
WT	3	1	1	15.763		HCNP-pp floxed	3	3	19	13.735		AppKI/floxed	3	1	68	12.695		AppKI/HCNP-pp cKO	3	2	65	19.039
WT	3	1	2	16.904		HCNP-pp floxed	3	3	20	21.899		AppKI/floxed	3	1	69	12.749		AppKI/HCNP-pp cKO	3	2	66	14.81
WT	3	1	3	22.704		HCNP-pp floxed	3	3	21	24.615		AppKI/floxed	3	1	70	14.611		AppKI/HCNP-pp cKO	3	2	67	14.216
WT	3	1	4	15.588		HCNP-pp floxed	3	3	22	22.357		AppKI/floxed	3	1	71	17.857		AppKI/HCNP-pp cKO	3	2	68	16.399
WT	3	1	5	15.203		HCNP-pp floxed	3	3	23	14.69		AppKI/floxed	3	1	72	14.694		AppKI/HCNP-pp cKO	3	2	69	14.793
WT	3	1	6	11.934		HCNP-pp floxed	3	3	24	15.427		AppKI/floxed	3	1	73	19.159		AppKI/HCNP-pp cKO	3	2	70	13.554
WT	3	1	7	13.569		HCNP-pp floxed	3	3	25	16.813		AppKI/floxed	3	1	74	15.79		AppKI/HCNP-pp cKO	3	2	71	16.571
WT	3	1	8	14.217		HCNP-pp floxed	3	3	26	11.455		AppKI/floxed	3	1	75	16.318		AppKI/HCNP-pp cKO	3	2	72	14.889
WT	3	1	9	12.663		HCNP-pp floxed	3	3	27	11.112		AppKI/floxed	3	1	76	17.227		AppKI/HCNP-pp cKO	3	2	73	13.386
WT	3	1	10	15.083		HCNP-pp floxed	3	3	28	11.46		AppKI/floxed	3	1	77	18.82		AppKI/HCNP-pp cKO	3	2	74	11.846
WT	3	1	11	13.74		HCNP-pp floxed	3	3	29	11.655		AppKI/floxed	3	1	78	17.498		AppKI/HCNP-pp cKO	3	2	75	13.641
WT	3	1	12	14.317		HCNP-pp floxed	3	3	30	11.779		AppKI/floxed	3	1	79	15.6		AppKI/HCNP-pp cKO	3	2	76	12.802
WT	3	1	13	11.407		HCNP-pp floxed	3	3	31	13.267		AppKI/floxed	3	1	80	20.281		AppKI/HCNP-pp cKO	3	2	77	16.747
WT	3	1	14	13.363		HCNP-pp floxed	3	3	32	12.413		AppKI/floxed	3	1	81	11.605		AppKI/HCNP-pp cKO	3	2	78	12.863
WT	3	1	15	15.504		HCNP-pp floxed	3	3	33	14.42		AppKI/floxed	3	1	82	14.597		AppKI/HCNP-pp cKO	3	2	79	22.669
WT	3	1	16	19.779		HCNP-pp floxed	3	3	34	11.472		AppKI/floxed	3	1	83	18.031		AppKI/HCNP-pp cKO	3	2	80	14.913
WT	3	1	17	14.5		HCNP-pp floxed	3	3	35	12.748		AppKI/floxed	3	1	84	12.328		AppKI/HCNP-pp cKO	3	2	81	12.945
WT	3	1	18	20.485		HCNP-pp floxed	3	3	36	12.129		AppKI/floxed	3	1	85	13.087		AppKI/HCNP-pp cKO	3	2	82	14.856
WT	3	1	19	16.757		HCNP-pp floxed	3	3	37	11.946		AppKI/floxed	3	1	86	19.05		AppKI/HCNP-pp cKO	3	2	83	20.266
WT	3	1	20	20.721		HCNP-pp floxed	3	3	38	22.933		AppKI/floxed	3	1	87	12.9		AppKI/HCNP-pp cKO	3	2	84	16.151
WT	3	1	21	18.846		HCNP-pp floxed	3	3	39	20.823		AppKI/floxed	3	1	88	16.67		AppKI/HCNP-pp cKO	3	2	85	19.01
WT	3	1	22	12.071		HCNP-pp floxed	3	3	40	18.059		AppKI/floxed	3	1	89	17.268		AppKI/HCNP-pp cKO	3	2	86	15.474
WT	3	1	23	13.244		HCNP-pp floxed	3	3	41	11.271		AppKI/floxed	3	1	90	12.707		AppKI/HCNP-pp cKO	3	2	87	17.333
WT	3	1	24	15		HCNP-pp floxed	3	3	42	11.877		AppKI/floxed	3	1	91	13.575		AppKI/HCNP-pp cKO	3	2	88	14.035
WT	3	1	25	15.844		HCNP-pp floxed	3	3	43	14.816		AppKI/floxed	3	1	92	12.318		AppKI/HCNP-pp cKO	3	2	89	18.109
WT	3	1	26	12.38		HCNP-pp floxed	3	3	44	25.187		AppKI/floxed	3	1	93	13.433		AppKI/HCNP-pp cKO	3	2	90	13.641
WT	3	1	27	16.499		HCNP-pp floxed	3	3	45	23.826		AppKI/floxed	3	1	94	15.726		AppKI/HCNP-pp cKO	3	2	91	13.875
WT	3	1	28	14.89		HCNP-pp floxed	3	3	46	19.389		AppKI/floxed	3	1	95	13.199		AppKI/HCNP-pp cKO	3	2	92	15.734
WT	3	1	29	12.199		HCNP-pp floxed	3	3	47	12.104		AppKI/floxed	3	1	96	18.79		AppKI/HCNP-pp cKO	3	2	93	13.672
WT	3	1	30	13.872		HCNP-pp floxed	3	3	48	18.165		AppKI/floxed	3	1	97	14.52		AppKI/HCNP-pp cKO	3	2	94	13.043
WT	3	1	31	14.215		HCNP-pp floxed	3	3	49	11.483		AppKI/floxed	3	1	98	16.287		AppKI/HCNP-pp cKO	3	2	95	14.454
WT	3	1	32	17.295		HCNP-pp floxed	3	3	50	12.428		AppKI/floxed	3	1	99	13.36		AppKI/HCNP-pp cKO	3	2	96	11.649
WT	3	1	33	12.544		HCNP-pp floxed	3	3	51	14.475		AppKI/floxed	3	1	100	15.048		AppKI/HCNP-pp cKO	3	2	97	12.565
WT	3	1	34	13.679		HCNP-pp floxed	3	3	52	15.745		AppKI/floxed	3	1	101	13.521		AppKI/HCNP-pp cKO	3	2	98	16.929
WT	3	1	35	12.882		HCNP-pp floxed	3	3	53	13.978		AppKI/floxed	3	2	1	15.816		AppKI/HCNP-pp cKO	3	2	99	14.426
WT	3	1	36	14.719		HCNP-pp floxed	3	3	54	15.059		AppKI/floxed	3	2	2	11.593		AppKI/HCNP-pp cKO	3	2	100	13.121
WT	3	1	37	12.26		HCNP-pp floxed	3	3	55	12.135		AppKI/floxed	3	2	3	16.717		AppKI/HCNP-pp cKO	3	2	101	13.033
WT	3	1	38	12.288		HCNP-pp floxed	3	3	56	14.488		AppKI/floxed	3	2	4	15.122		AppKI/HCNP-pp cKO	3	2	102	15.269
WT	3	1	39	11.882		HCNP-pp floxed	3	3	57	15.805		AppKI/floxed	3	2	5	14.258		AppKI/HCNP-pp cKO	3	2	103	16.831
WT	3	1	40	13.78		HCNP-pp floxed	3	3	58	13.006		AppKI/floxed	3	2	6	12.724		AppKI/HCNP-pp cKO	3	2	104	11.847
WT	3	1	41	13.272		HCNP-pp floxed	3	3	59	11.738		AppKI/floxed	3	2	7	12.351		AppKI/HCNP-pp cKO	3	2	105	14.351
WT	3	1	42	18.035		HCNP-pp floxed	3	3	60	15.657		AppKI/floxed	3	2	8	15.052		AppKI/HCNP-pp cKO	3	2	106	17.19
WT	3	1	43	15.393		HCNP-pp floxed	3	3	61	16.744		AppKI/floxed	3	2	9	19.806		AppKI/HCNP-pp cKO	3	2	107	12.618
WT	3	1	44	16.175		HCNP-pp floxed	3	3	62	14.259		AppKI/floxed	3	2	10	13.889		AppKI/HCNP-pp cKO	3	2	108	12.688
WT	3	1	45	13.677		HCNP-pp floxed	3	3	63	22.221		AppKI/floxed	3	2	11	22.822		AppKI/HCNP-pp cKO	3	3	1	19.885
WT	3	1	46	15.227		HCNP-pp floxed	3	3	64	16.404		AppKI/floxed	3	2	12	19.973		AppKI/HCNP-pp cKO	3	3	2	15.344
WT	3	1	47	13.726		HCNP-pp floxed	3	3	65	20.313		AppKI/floxed	3	2	13	12.57		AppKI/HCNP-pp cKO	3	3	3	17.628
WT	3	1	48	19.23		HCNP-pp floxed	3	3	66	12.047		AppKI/floxed	3	2	14	14.116		AppKI/HCNP-pp cKO	3	3	4	17.201
WT	3	1	49	12.976		HCNP-pp floxed	3	3	67	20.268		AppKI/floxed	3	2	15	12.421		AppKI/HCNP-pp cKO	3	3	5	14.906
WT	3	1	50	16.201		HCNP-pp floxed	3	3	68	17.592		AppKI/floxed	3	2	16	12.858		AppKI/HCNP-pp cKO	3	3	6	14.723
WT	3	1	51	12.232		HCNP-pp floxed	3	3	69	12.347		AppKI/floxed	3	2	17	16.07		AppKI/HCNP-pp cKO	3	3	7	14.661
WT	3	1	52	16.44		HCNP-pp floxed	3	3	70	15.821		AppKI/floxed	3	2	18	16.196		AppKI/HCNP-pp cKO	3	3	8	15.235
WT	3	1	53	11.783		HCNP-pp floxed	3	3	71	12.574		AppKI/floxed	3	2	19	14.778		AppKI/HCNP-pp cKO	3	3	9	12.173
WT	3	1	54	13.232		HCNP-pp floxed	3	3	72	17.084		AppKI/floxed	3	2	20	13.789		AppKI/HCNP-pp cKO	3	3	10	16.589
WT	3	1	55	12.631		HCNP-pp floxed	3	3	73	25.24		AppKI/floxed	3	2	21	15.637		AppKI/HCNP-pp cKO	3	3	11	13.517
WT	3	1	56	17.132		HCNP-pp floxed	3	3	74	11.989		AppKI/floxed	3	2	22	16.988		AppKI/HCNP-pp cKO	3	3	12	16.448
WT	3	1	57	11.771		HCNP-pp floxed	3	3	75	14.364		AppKI/floxed	3	2	23	14.542		AppKI/HCNP-pp cKO	3	3	13	18.961
WT	3	1	58	12.537		HCNP-pp floxed	3	3	76	15.261		AppKI/floxed	3	2	24	16.359		AppKI/HCNP-pp cKO	3	3	14	24.212
WT	3	1	59	15.663		HCNP-pp floxed	3	3	77	12.765		AppKI/floxed	3	2	25	15.505		AppKI/HCNP-pp cKO	3	3	15	16.085
WT	3	1	60	13.958		HCNP-pp floxed	3	3	78	17.659		AppKI/floxed	3	2	26	14.389		AppKI/HCNP-pp cKO	3	3	16	17.915
WT	3	1	61	14.21		HCNP-pp floxed	3	3	79	12.265		AppKI/floxed	3	2	27	14.66		AppKI/HCNP-pp cKO	3	3	17	14.96
WT	3	1	62	14.283		HCNP-pp floxed	3	3	80	12.386		AppKI/floxed	3	2	28	14.641		AppKI/HCNP-pp cKO	3	3	18	22.245
WT	3	1	63	14.304		HCNP-pp floxed	3	3	81	15.273		AppKI/floxed	3	2	29	13.127		AppKI/HCNP-pp cKO	3	3	19	14.69
WT	3	1	64	13.546		HCNP-pp floxed	3	3	82	20.072		AppKI/floxed	3	2	30	18.641		AppKI/HCNP-pp cKO	3	3	20	15.96
WT	3	1	65	12.462		HCNP-pp floxed	3	3	83	13.115		AppKI/floxed	3	2	31	13.365		AppKI/HCNP-pp cKO	3	3	21	12.665
WT	3	1	66	11.974		HCNP-pp floxed	3	3	84	13.285		AppKI/floxed	3	2	32	18.729		AppKI/HCNP-pp cKO	3	3	22	18.63
WT	3	1	67	13.502		HCNP-pp floxed	3	3	85	20.756		AppKI/floxed	3	2	33	16.424		AppKI/HCNP-pp cKO	3	3	23	18.923
WT	3	1	68	12.47		HCNP-pp floxed	3	3	86	12.334		AppKI/floxed	3	2	34	13.172		AppKI/HCNP-pp cKO	3	3	24	12.744
WT	3	1	69	14.663		HCNP-pp floxed	3	3	87	15.659		AppKI/floxed	3	2	35	17.063		AppKI/HCNP-pp cKO	3	3	25	12.93
WT	3	1	70	16.001		HCNP-pp floxed	3	3	88	22.247		AppKI/floxed	3	2	36	15.283		AppKI/HCNP-pp cKO	3	3	26	27.715
WT	3	1	71	18.322		HCNP-pp floxed	3	3	89	13.438		AppKI/floxed	3	2	37	23.538		AppKI/HCNP-pp cKO	3	3	27	18.055
WT	3	1	72	11.5		HCNP-pp floxed	3	3	90	13.508		AppKI/floxed	3	2	38	14.835		AppKI/HCNP-pp cKO	3	3	28	13.968
WT	3	1	73	13.601		HCNP-pp floxed	3	3	91	12.951		AppKI/floxed	3	2	39	12.162		AppKI/HCNP-pp cKO	3	3	29	15.774
WT	3	1	74	13.342		HCNP-pp floxed	3	3	92	17.071		AppKI/floxed	3	2	40	13.951		AppKI/HCNP-pp cKO	3	3	30	14.222
WT	3	1	75	16.166		HCNP-pp floxed	3	3	93	24.681		AppKI/floxed	3	2	41	12.159		AppKI/HCNP-pp cKO	3	3	31	12.056
WT	3	1	76	12.483		HCNP-pp floxed	3	3	94	16.463		AppKI/floxed	3	2	42	17.746		AppKI/HCNP-pp cKO	3	3	32	25.478
WT	3	1	77	11.779		HCNP-pp floxed	3	3	95	13.811		AppKI/floxed	3	2	43	14.759		AppKI/HCNP-pp cKO	3	3	33	12.966
WT	3	1	78	13.501		HCNP-pp floxed	3	3	96	27.834		AppKI/floxed	3	2	44	12.9		AppKI/HCNP-pp cKO	3	3	34	17.102
WT	3	1	79	12.205		HCNP-pp floxed	3	3	97	12.524		AppKI/floxed	3	2	45	14.577		AppKI/HCNP-pp cKO	3	3	35	22.968
WT	3	1	80	13.193		HCNP-pp floxed	3	3	98	11.771		AppKI/floxed	3	2	46	14.826		AppKI/HCNP-pp cKO	3	3	36	11.973
WT	3	1	81	11.852		HCNP-pp floxed	3	3	99	12.818		AppKI/floxed	3	2	47	14.587		AppKI/HCNP-pp cKO	3	3	37	14.705
WT	3	1	82	12.206		HCNP-pp floxed	3	3	100	14.214		AppKI/floxed	3	2	48	12.957		AppKI/HCNP-pp cKO	3	3	38	17.066
WT	3	2	1	15.026		HCNP-pp floxed	3	3	101	12.565		AppKI/floxed	3	2	49	13.763		AppKI/HCNP-pp cKO	3	3	39	15.023
WT	3	2	2	27.013		HCNP-pp floxed	3	3	102	16.943		AppKI/floxed	3	2	50	13.35		AppKI/HCNP-pp cKO	3	3	40	11.764
WT	3	2	3	16.558		HCNP-pp floxed	3	3	103	11.585		AppKI/floxed	3	2	51	16.75		AppKI/HCNP-pp cKO	3	3	41	22.289
WT	3	2	4	12.197		HCNP-pp floxed	3	3	104	11.985		AppKI/floxed	3	2	52	14.896		AppKI/HCNP-pp cKO	3	3	42	16.153
WT	3	2	5	17.736		HCNP-pp floxed	3	3	105	12.951		AppKI/floxed	3	2	53	12.018		AppKI/HCNP-pp cKO	3	3	43	15.105
WT	3	2	6	12.848		HCNP-pp floxed	3	3	106	19.299		AppKI/floxed	3	2	54	13.646		AppKI/HCNP-pp cKO	3	3	44	16.356
WT	3	2	7	15.82		HCNP-pp floxed	3	3	107	12.625		AppKI/floxed	3	2	55	17.665		AppKI/HCNP-pp cKO	3	3	45	11.868
WT	3	2	8	11.991		HCNP-pp floxed	3	3	108	11.983		AppKI/floxed	3	2	56	16.813		AppKI/HCNP-pp cKO	3	3	46	14.86
WT	3	2	9	16.608		HCNP-pp floxed	3	3	109	11.949		AppKI/floxed	3	2	57	12.339		AppKI/HCNP-pp cKO	3	3	47	13.228
WT	3	2	10	12.164		HCNP-pp floxed	3	3	110	11.86		AppKI/floxed	3	2	58	12.559		AppKI/HCNP-pp cKO	3	3	48	22.071
WT	3	2	11	19.018		HCNP-pp floxed	3	3	111	12.208		AppKI/floxed	3	2	59	18.635		AppKI/HCNP-pp cKO	3	3	49	14.906
WT	3	2	12	15.33		HCNP-pp floxed	3	3	112	13.966		AppKI/floxed	3	2	60	19.702		AppKI/HCNP-pp cKO	3	3	50	19.854
WT	3	2	13	13.153		HCNP-pp floxed	3	3	113	13.082		AppKI/floxed	3	2	61	17.631		AppKI/HCNP-pp cKO	3	3	51	14.356
WT	3	2	14	12.36		HCNP-pp floxed	3	3	114	12.21		AppKI/floxed	3	2	62	17.558		AppKI/HCNP-pp cKO	3	3	52	15.528
WT	3	2	15	22.88		HCNP-pp floxed	3	3	115	17.335		AppKI/floxed	3	2	63	16.869		AppKI/HCNP-pp cKO	3	3	53	18.638
WT	3	2	16	13.059		HCNP-pp floxed	3	3	116	11.819		AppKI/floxed	3	2	64	14.638		AppKI/HCNP-pp cKO	3	3	54	20.982
WT	3	2	17	13.602		HCNP-pp floxed	3	3	117	12.802		AppKI/floxed	3	2	65	13.143		AppKI/HCNP-pp cKO	3	3	55	16.434
WT	3	2	18	17.276		HCNP-pp floxed	3	3	118	11.815		AppKI/floxed	3	2	66	18.309		AppKI/HCNP-pp cKO	3	3	56	18.951
WT	3	2	19	12.836		HCNP-pp floxed	3	3	119	16.112		AppKI/floxed	3	2	67	19.761		AppKI/HCNP-pp cKO	3	3	57	17.785
WT	3	2	20	11.653		HCNP-pp floxed	3	3	120	15.854		AppKI/floxed	3	2	68	14.167		AppKI/HCNP-pp cKO	3	3	58	15.262
WT	3	2	21	11.995		HCNP-pp floxed	3	3	121	11.882		AppKI/floxed	3	2	69	14.887		AppKI/HCNP-pp cKO	3	3	59	12.663
WT	3	2	22	18.192		HCNP-pp floxed	3	3	122	11.659		AppKI/floxed	3	2	70	11.761		AppKI/HCNP-pp cKO	3	3	60	12.515
WT	3	2	23	22.309		HCNP-pp floxed	3	3	123	11.937		AppKI/floxed	3	2	71	16.365		AppKI/HCNP-pp cKO	3	3	61	17.128
WT	3	2	24	13.368		HCNP-pp floxed	3	3	124	12.602		AppKI/floxed	3	2	72	14.434		AppKI/HCNP-pp cKO	3	3	62	12.151
WT	3	2	25	20.33		HCNP-pp floxed	3	3	125	16.174		AppKI/floxed	3	2	73	13.7		AppKI/HCNP-pp cKO	3	3	63	14.682
WT	3	2	26	18.907		HCNP-pp floxed	3	3	126	20.893		AppKI/floxed	3	2	74	13.376		AppKI/HCNP-pp cKO	3	3	64	15.064
WT	3	2	27	16.002		HCNP-pp floxed	3	3	127	13.896		AppKI/floxed	3	2	75	13.195		AppKI/HCNP-pp cKO	3	3	65	14.375
WT	3	2	28	17.207		HCNP-pp floxed	3	3	128	12.392		AppKI/floxed	3	2	76	13.6		AppKI/HCNP-pp cKO	3	3	66	14.268
WT	3	2	29	14.531		HCNP-pp floxed	3	3	129	11.981		AppKI/floxed	3	2	77	14.491		AppKI/HCNP-pp cKO	3	3	67	18.539
WT	3	2	30	17.995		HCNP-pp floxed	3	3	130	11.761		AppKI/floxed	3	2	78	12.761		AppKI/HCNP-pp cKO	3	3	68	17.717
WT	3	2	31	11.577		HCNP-pp floxed	3	3	131	24.084		AppKI/floxed	3	2	79	15.145		AppKI/HCNP-pp cKO	3	3	69	19.708
WT	3	2	32	12.842		HCNP-pp floxed	3	3	132	11.739		AppKI/floxed	3	2	80	12.603		AppKI/HCNP-pp cKO	3	3	70	13.298
WT	3	2	33	12.562		HCNP-pp floxed	3	3	133	11.885		AppKI/floxed	3	2	81	14.594		AppKI/HCNP-pp cKO	3	3	71	13.868
WT	3	2	34	12		HCNP-pp floxed	3	3	134	16.668		AppKI/floxed	3	2	82	11.774		AppKI/HCNP-pp cKO	3	3	72	16.236
WT	3	2	35	21.83		HCNP-pp floxed	3	3	135	20.188		AppKI/floxed	3	2	83	12.518		AppKI/HCNP-pp cKO	3	3	73	16.655
WT	3	2	36	19.808		HCNP-pp floxed	3	3	136	18.762		AppKI/floxed	3	2	84	12.462		AppKI/HCNP-pp cKO	3	3	74	12.429
WT	3	2	37	19.312		HCNP-pp floxed	3	3	137	14.413		AppKI/floxed	3	2	85	14.802		AppKI/HCNP-pp cKO	3	3	75	11.58
WT	3	2	38	18.243		HCNP-pp floxed	3	3	138	16.594		AppKI/floxed	3	2	86	11.703		AppKI/HCNP-pp cKO	3	3	76	15.32
WT	3	2	39	19.176		HCNP-pp floxed	3	3	139	13.899		AppKI/floxed	3	2	87	12.754		AppKI/HCNP-pp cKO	3	3	77	13.053
WT	3	2	40	12.398		HCNP-pp floxed	3	3	140	14.743		AppKI/floxed	3	2	88	12.683		AppKI/HCNP-pp cKO	3	3	78	15.701
WT	3	2	41	17.961		HCNP-pp floxed	3	3	141	14.568		AppKI/floxed	3	3	1	13.427		AppKI/HCNP-pp cKO	3	3	79	13.279
WT	3	2	42	17.609		HCNP-pp floxed	3	3	142	12.684		AppKI/floxed	3	3	2	14.563		AppKI/HCNP-pp cKO	3	3	80	11.601
WT	3	2	43	18.333		HCNP-pp floxed	3	3	143	14.202		AppKI/floxed	3	3	3	13.374		AppKI/HCNP-pp cKO	3	3	81	12.418
WT	3	2	44	13.614		HCNP-pp floxed	3	3	144	11.892		AppKI/floxed	3	3	4	14.713		AppKI/HCNP-pp cKO	4	1	1	14.642
WT	3	2	45	12.566		HCNP-pp floxed	3	3	145	13.892		AppKI/floxed	3	3	5	13.62		AppKI/HCNP-pp cKO	4	1	2	13.67
WT	3	2	46	20.179		HCNP-pp floxed	3	3	146	14.319		AppKI/floxed	3	3	6	15.256		AppKI/HCNP-pp cKO	4	1	3	15.922
WT	3	2	47	12.5		HCNP-pp floxed	3	3	147	13.274		AppKI/floxed	3	3	7	11.854		AppKI/HCNP-pp cKO	4	1	4	13.908
WT	3	2	48	19.221		HCNP-pp floxed	4	1	1	17.255		AppKI/floxed	3	3	8	17.62		AppKI/HCNP-pp cKO	4	1	5	13.381
WT	3	2	49	15.663		HCNP-pp floxed	4	1	2	12.786		AppKI/floxed	3	3	9	19.6		AppKI/HCNP-pp cKO	4	1	6	20.821
WT	3	2	50	13.233		HCNP-pp floxed	4	1	3	18.844		AppKI/floxed	3	3	10	17.841		AppKI/HCNP-pp cKO	4	1	7	14.016
WT	3	2	51	12.703		HCNP-pp floxed	4	1	4	13.974		AppKI/floxed	3	3	11	20.118		AppKI/HCNP-pp cKO	4	1	8	14.525
WT	3	2	52	12.535		HCNP-pp floxed	4	1	5	20.037		AppKI/floxed	3	3	12	13.581		AppKI/HCNP-pp cKO	4	1	9	14.624
WT	3	2	53	18.455		HCNP-pp floxed	4	1	6	18.125		AppKI/floxed	3	3	13	19.61		AppKI/HCNP-pp cKO	4	1	10	12.93
WT	3	2	54	11.939		HCNP-pp floxed	4	1	7	14.12		AppKI/floxed	3	3	14	11.829		AppKI/HCNP-pp cKO	4	1	11	18.648
WT	3	2	55	16.015		HCNP-pp floxed	4	1	8	15.32		AppKI/floxed	3	3	15	13.642		AppKI/HCNP-pp cKO	4	1	12	19.484
WT	3	2	56	12.285		HCNP-pp floxed	4	1	9	12.595		AppKI/floxed	3	3	16	20.45		AppKI/HCNP-pp cKO	4	1	13	13.269
WT	3	2	57	12.532		HCNP-pp floxed	4	1	10	18.201		AppKI/floxed	3	3	17	13.817		AppKI/HCNP-pp cKO	4	1	14	13.819
WT	3	2	58	12.521		HCNP-pp floxed	4	1	11	16.021		AppKI/floxed	3	3	18	14.751		AppKI/HCNP-pp cKO	4	1	15	16.114
WT	3	2	59	12.509		HCNP-pp floxed	4	1	12	13.191		AppKI/floxed	3	3	19	13.031		AppKI/HCNP-pp cKO	4	1	16	15.204
WT	3	2	60	12.139		HCNP-pp floxed	4	1	13	13.258		AppKI/floxed	3	3	20	13.68		AppKI/HCNP-pp cKO	4	1	17	23.221
WT	3	2	61	13.827		HCNP-pp floxed	4	1	14	21.685		AppKI/floxed	3	3	21	12.412		AppKI/HCNP-pp cKO	4	1	18	13.521
WT	3	2	62	12.267		HCNP-pp floxed	4	1	15	22.92		AppKI/floxed	3	3	22	12.725		AppKI/HCNP-pp cKO	4	1	19	12.447
WT	3	2	63	15.496		HCNP-pp floxed	4	1	16	24.058		AppKI/floxed	3	3	23	12.442		AppKI/HCNP-pp cKO	4	1	20	17.191
WT	3	2	64	16.768		HCNP-pp floxed	4	1	17	13.49		AppKI/floxed	3	3	24	20.464		AppKI/HCNP-pp cKO	4	1	21	16.718
WT	3	2	65	16.275		HCNP-pp floxed	4	1	18	15.291		AppKI/floxed	3	3	25	13.42		AppKI/HCNP-pp cKO	4	1	22	15.893
WT	3	2	66	19.05		HCNP-pp floxed	4	1	19	25.35		AppKI/floxed	3	3	26	14.844		AppKI/HCNP-pp cKO	4	1	23	13.403
WT	3	2	67	12.006		HCNP-pp floxed	4	1	20	20.941		AppKI/floxed	3	3	27	16.494		AppKI/HCNP-pp cKO	4	1	24	13.239
WT	3	2	68	16.656		HCNP-pp floxed	4	1	21	16.981		AppKI/floxed	3	3	28	16.512		AppKI/HCNP-pp cKO	4	1	25	14.479
WT	3	2	69	17.232		HCNP-pp floxed	4	1	22	18.356		AppKI/floxed	3	3	29	12.915		AppKI/HCNP-pp cKO	4	1	26	15.773
WT	3	2	70	17.228		HCNP-pp floxed	4	1	23	17.813		AppKI/floxed	3	3	30	15.985		AppKI/HCNP-pp cKO	4	1	27	12.457
WT	3	2	71	11.902		HCNP-pp floxed	4	1	24	18.623		AppKI/floxed	3	3	31	15.656		AppKI/HCNP-pp cKO	4	1	28	16.914
WT	3	2	72	13.199		HCNP-pp floxed	4	1	25	14.568		AppKI/floxed	3	3	32	12.196		AppKI/HCNP-pp cKO	4	1	29	17.152
WT	3	2	73	12.532		HCNP-pp floxed	4	1	26	13.497		AppKI/floxed	3	3	33	13.781		AppKI/HCNP-pp cKO	4	1	30	16.17
WT	3	2	74	13.389		HCNP-pp floxed	4	1	27	15.343		AppKI/floxed	3	3	34	17.633		AppKI/HCNP-pp cKO	4	1	31	15.88
WT	3	2	75	14.251		HCNP-pp floxed	4	1	28	20.142		AppKI/floxed	3	3	35	12.263		AppKI/HCNP-pp cKO	4	1	32	14.934
WT	3	2	76	18.114		HCNP-pp floxed	4	1	29	14.646		AppKI/floxed	3	3	36	18.203		AppKI/HCNP-pp cKO	4	1	33	14.365
WT	3	2	77	11.788		HCNP-pp floxed	4	1	30	18.374		AppKI/floxed	3	3	37	18.054		AppKI/HCNP-pp cKO	4	1	34	12.748
WT	3	2	78	12.687		HCNP-pp floxed	4	1	31	24.542		AppKI/floxed	3	3	38	12.445		AppKI/HCNP-pp cKO	4	1	35	13.521
WT	3	2	79	11.685		HCNP-pp floxed	4	1	32	14.743		AppKI/floxed	3	3	39	19.371		AppKI/HCNP-pp cKO	4	1	36	12.162
WT	3	2	80	13.286		HCNP-pp floxed	4	1	33	14.637		AppKI/floxed	3	3	40	17.693		AppKI/HCNP-pp cKO	4	1	37	14.965
WT	3	2	81	12.545		HCNP-pp floxed	4	1	34	21.836		AppKI/floxed	3	3	41	11.95		AppKI/HCNP-pp cKO	4	1	38	12.904
WT	3	2	82	13.468		HCNP-pp floxed	4	1	35	20.293		AppKI/floxed	3	3	42	17.195		AppKI/HCNP-pp cKO	4	1	39	13.632
WT	3	2	83	13.971		HCNP-pp floxed	4	1	36	12.248		AppKI/floxed	3	3	43	14.679		AppKI/HCNP-pp cKO	4	1	40	15.17
WT	3	2	84	12.664		HCNP-pp floxed	4	1	37	15.033		AppKI/floxed	3	3	44	12.178		AppKI/HCNP-pp cKO	4	1	41	13.928
WT	3	2	85	13.509		HCNP-pp floxed	4	1	38	18.655		AppKI/floxed	3	3	45	11.927		AppKI/HCNP-pp cKO	4	1	42	16.309
WT	3	2	86	12.674		HCNP-pp floxed	4	1	39	20.969		AppKI/floxed	3	3	46	14.508		AppKI/HCNP-pp cKO	4	1	43	16.667
WT	3	2	87	17.428		HCNP-pp floxed	4	1	40	15.586		AppKI/floxed	3	3	47	14.879		AppKI/HCNP-pp cKO	4	1	44	13.707
WT	3	2	88	11.75		HCNP-pp floxed	4	1	41	15.025		AppKI/floxed	3	3	48	13.642		AppKI/HCNP-pp cKO	4	1	45	13.407
WT	3	2	89	11.821		HCNP-pp floxed	4	1	42	16.657		AppKI/floxed	3	3	49	12.051		AppKI/HCNP-pp cKO	4	1	46	13.004
WT	3	2	90	11.889		HCNP-pp floxed	4	1	43	14.386		AppKI/floxed	3	3	50	11.961		AppKI/HCNP-pp cKO	4	1	47	14.596
WT	3	2	91	12.101		HCNP-pp floxed	4	1	44	14.713		AppKI/floxed	3	3	51	18.112		AppKI/HCNP-pp cKO	4	1	48	13.923
WT	3	2	92	11.328		HCNP-pp floxed	4	1	45	15.736		AppKI/floxed	3	3	52	14.482		AppKI/HCNP-pp cKO	4	1	49	16.759
WT	3	2	93	12.108		HCNP-pp floxed	4	1	46	16.486		AppKI/floxed	3	3	53	13.153		AppKI/HCNP-pp cKO	4	1	50	12.537
WT	3	2	94	12.279		HCNP-pp floxed	4	1	47	12.151		AppKI/floxed	3	3	54	17.558		AppKI/HCNP-pp cKO	4	1	51	12.139
WT	3	2	95	11.888		HCNP-pp floxed	4	1	48	16.352		AppKI/floxed	3	3	55	13.409		AppKI/HCNP-pp cKO	4	1	52	12.052
WT	3	2	96	13.781		HCNP-pp floxed	4	1	49	19.602		AppKI/floxed	3	3	56	12.382		AppKI/HCNP-pp cKO	4	1	53	12.294
WT	3	2	97	15.67		HCNP-pp floxed	4	1	50	26.269		AppKI/floxed	3	3	57	13.705		AppKI/HCNP-pp cKO	4	1	54	11.733
WT	3	2	98	14.198		HCNP-pp floxed	4	1	51	14.787		AppKI/floxed	3	3	58	12.78		AppKI/HCNP-pp cKO	4	1	55	11.92
WT	3	2	99	12.224		HCNP-pp floxed	4	1	52	17.431		AppKI/floxed	3	3	59	12.599		AppKI/HCNP-pp cKO	4	1	56	12.694
WT	3	2	100	11.944		HCNP-pp floxed	4	1	53	12.774		AppKI/floxed	3	3	60	15.073		AppKI/HCNP-pp cKO	4	1	57	12.424
WT	3	2	101	12.865		HCNP-pp floxed	4	1	54	15.247		AppKI/floxed	3	3	61	12.674		AppKI/HCNP-pp cKO	4	1	58	15.071
WT	3	2	102	12.355		HCNP-pp floxed	4	1	55	15.389		AppKI/floxed	3	3	62	15.083		AppKI/HCNP-pp cKO	4	1	59	13.112
WT	3	2	103	17.121		HCNP-pp floxed	4	1	56	12.135		AppKI/floxed	3	3	63	12.262		AppKI/HCNP-pp cKO	4	1	60	13.008
WT	3	2	104	13.932		HCNP-pp floxed	4	1	57	16.89		AppKI/floxed	3	3	64	15.679		AppKI/HCNP-pp cKO	4	1	61	11.644
WT	3	2	105	12.598		HCNP-pp floxed	4	1	58	13.431		AppKI/floxed	3	3	65	15.072		AppKI/HCNP-pp cKO	4	1	62	14.639
WT	3	2	106	11.947		HCNP-pp floxed	4	1	59	15.873		AppKI/floxed	3	3	66	14.849		AppKI/HCNP-pp cKO	4	1	63	16.902
WT	3	2	107	12.163		HCNP-pp floxed	4	1	60	14.782		AppKI/floxed	3	3	67	12.219		AppKI/HCNP-pp cKO	4	1	64	13.105
WT	3	2	108	13.739		HCNP-pp floxed	4	1	61	16.974		AppKI/floxed	3	3	68	13.551		AppKI/HCNP-pp cKO	4	1	65	13.599
WT	3	2	109	12.898		HCNP-pp floxed	4	2	1	17.172		AppKI/floxed	3	3	69	18.805		AppKI/HCNP-pp cKO	4	2	1	14.982
WT	3	2	110	11.853		HCNP-pp floxed	4	2	2	15.742		AppKI/floxed	3	3	70	13.835		AppKI/HCNP-pp cKO	4	2	2	15.59
WT	3	2	111	11.699		HCNP-pp floxed	4	2	3	20.417		AppKI/floxed	3	3	71	11.928		AppKI/HCNP-pp cKO	4	2	3	13.848
WT	4	1	1	12.617		HCNP-pp floxed	4	2	4	20.777		AppKI/floxed	3	3	72	13.321		AppKI/HCNP-pp cKO	4	2	4	19.36
WT	4	1	2	13.616		HCNP-pp floxed	4	2	5	24.193		AppKI/floxed	3	3	73	19.368		AppKI/HCNP-pp cKO	4	2	5	13.093
WT	4	1	3	13.459		HCNP-pp floxed	4	2	6	16.85		AppKI/floxed	3	3	74	12.329		AppKI/HCNP-pp cKO	4	2	6	16.093
WT	4	1	4	18.668		HCNP-pp floxed	4	2	7	21.231		AppKI/floxed	3	3	75	12.025		AppKI/HCNP-pp cKO	4	2	7	20.639
WT	4	1	5	15.488		HCNP-pp floxed	4	2	8	19.028		AppKI/floxed	3	3	76	17.922		AppKI/HCNP-pp cKO	4	2	8	18.03
WT	4	1	6	20.583		HCNP-pp floxed	4	2	9	21.367		AppKI/floxed	3	3	77	11.644		AppKI/HCNP-pp cKO	4	2	9	16.408
WT	4	1	7	19.634		HCNP-pp floxed	4	2	10	19.729		AppKI/floxed	3	3	78	12.701		AppKI/HCNP-pp cKO	4	2	10	13.256
WT	4	1	8	17.03		HCNP-pp floxed	4	2	11	20.872		AppKI/floxed	3	3	79	17.071		AppKI/HCNP-pp cKO	4	2	11	13.756
WT	4	1	9	16.775		HCNP-pp floxed	4	2	12	18.701		AppKI/floxed	3	3	80	14.116		AppKI/HCNP-pp cKO	4	2	12	11.765
WT	4	1	10	13.09		HCNP-pp floxed	4	2	13	14.599		AppKI/floxed	3	3	81	11.974		AppKI/HCNP-pp cKO	4	2	13	19.231
WT	4	1	11	15.594		HCNP-pp floxed	4	2	14	22.191		AppKI/floxed	3	3	82	16.819		AppKI/HCNP-pp cKO	4	2	14	17.236
WT	4	1	12	14.064		HCNP-pp floxed	4	2	15	21.683		AppKI/floxed	3	3	83	15.794		AppKI/HCNP-pp cKO	4	2	15	13.754
WT	4	1	13	17.372		HCNP-pp floxed	4	2	16	17.338		AppKI/floxed	3	3	84	12.613		AppKI/HCNP-pp cKO	4	2	16	14.08
WT	4	1	14	14.682		HCNP-pp floxed	4	2	17	17.79		AppKI/floxed	3	3	85	11.672		AppKI/HCNP-pp cKO	4	2	17	14.281
WT	4	1	15	22.777		HCNP-pp floxed	4	2	18	23.403		AppKI/floxed	3	3	86	11.868		AppKI/HCNP-pp cKO	4	2	18	17.733
WT	4	1	16	15.007		HCNP-pp floxed	4	2	19	17.316		AppKI/floxed	3	3	87	14.067		AppKI/HCNP-pp cKO	4	2	19	14.642
WT	4	1	17	16.691		HCNP-pp floxed	4	2	20	16.569		AppKI/floxed	3	3	88	16.26		AppKI/HCNP-pp cKO	4	2	20	15.21
WT	4	1	18	20.765		HCNP-pp floxed	4	2	21	20.129		AppKI/floxed	3	3	89	16.719		AppKI/HCNP-pp cKO	4	2	21	16.087
WT	4	1	19	19.908		HCNP-pp floxed	4	2	22	26.128		AppKI/floxed	3	3	90	16.045		AppKI/HCNP-pp cKO	4	2	22	13.125
WT	4	1	20	16.75		HCNP-pp floxed	4	2	23	11.987		AppKI/floxed	3	4	1	18.427		AppKI/HCNP-pp cKO	4	2	23	12.408
WT	4	1	21	13.954		HCNP-pp floxed	4	2	24	19.892		AppKI/floxed	3	4	2	12.082		AppKI/HCNP-pp cKO	4	2	24	14.735
WT	4	1	22	13.59		HCNP-pp floxed	4	2	25	21.433		AppKI/floxed	3	4	3	13.032		AppKI/HCNP-pp cKO	4	2	25	15.61
WT	4	1	23	16.033		HCNP-pp floxed	4	2	26	14.669		AppKI/floxed	3	4	4	12.746		AppKI/HCNP-pp cKO	4	2	26	12.619
WT	4	1	24	14.051		HCNP-pp floxed	4	2	27	20.939		AppKI/floxed	3	4	5	17.696		AppKI/HCNP-pp cKO	4	2	27	12.241
WT	4	1	25	14.508		HCNP-pp floxed	4	2	28	12.893		AppKI/floxed	3	4	6	13.54		AppKI/HCNP-pp cKO	4	2	28	15.538
WT	4	1	26	15.918		HCNP-pp floxed	4	2	29	20.242		AppKI/floxed	3	4	7	15.709		AppKI/HCNP-pp cKO	4	2	29	15.787
WT	4	1	27	18.079		HCNP-pp floxed	4	2	30	14.359		AppKI/floxed	3	4	8	16.021		AppKI/HCNP-pp cKO	4	2	30	13.571
WT	4	1	28	16.147		HCNP-pp floxed	4	2	31	13.959		AppKI/floxed	3	4	9	12.205		AppKI/HCNP-pp cKO	4	2	31	17.838
WT	4	1	29	17.196		HCNP-pp floxed	4	2	32	22.33		AppKI/floxed	3	4	10	15.263		AppKI/HCNP-pp cKO	4	2	32	15.976
WT	4	1	30	16.696		HCNP-pp floxed	4	2	33	19.062		AppKI/floxed	3	4	11	16.639		AppKI/HCNP-pp cKO	4	2	33	12.644
WT	4	1	31	16.296		HCNP-pp floxed	4	2	34	16.231		AppKI/floxed	3	4	12	14.861		AppKI/HCNP-pp cKO	4	2	34	13.355
WT	4	1	32	19.253		HCNP-pp floxed	4	2	35	15.034		AppKI/floxed	3	4	13	12.775		AppKI/HCNP-pp cKO	4	2	35	13.41
WT	4	1	33	15.027		HCNP-pp floxed	4	2	36	16.363		AppKI/floxed	3	4	14	16.341		AppKI/HCNP-pp cKO	4	2	36	14.795
WT	4	1	34	18.849		HCNP-pp floxed	4	2	37	19.21		AppKI/floxed	3	4	15	12.07		AppKI/HCNP-pp cKO	4	2	37	14.833
WT	4	1	35	16.161		HCNP-pp floxed	4	2	38	12.259		AppKI/floxed	3	4	16	14.403		AppKI/HCNP-pp cKO	4	2	38	18.69
WT	4	1	36	13.075		HCNP-pp floxed	4	2	39	13.443		AppKI/floxed	3	4	17	19.514		AppKI/HCNP-pp cKO	4	2	39	12.526
WT	4	1	37	17.376		HCNP-pp floxed	4	2	40	17.833		AppKI/floxed	3	4	18	16.447		AppKI/HCNP-pp cKO	4	2	40	15.87
WT	4	1	38	17.291		HCNP-pp floxed	4	2	41	15.916		AppKI/floxed	3	4	19	17.376		AppKI/HCNP-pp cKO	4	2	41	13.489
WT	4	1	39	13.774		HCNP-pp floxed	4	2	42	16.572		AppKI/floxed	3	4	20	13.01		AppKI/HCNP-pp cKO	4	2	42	12.988
WT	4	1	40	15.229		HCNP-pp floxed	4	2	43	12.884		AppKI/floxed	3	4	21	13.671		AppKI/HCNP-pp cKO	4	2	43	12.712
WT	4	1	41	17.013		HCNP-pp floxed	4	2	44	17.167		AppKI/floxed	3	4	22	13.028		AppKI/HCNP-pp cKO	4	2	44	12.689
WT	4	1	42	13.872		HCNP-pp floxed	4	2	45	23.557		AppKI/floxed	3	4	23	12.114		AppKI/HCNP-pp cKO	4	2	45	13.229
WT	4	1	43	14.186		HCNP-pp floxed	4	2	46	14.754		AppKI/floxed	3	4	24	18.992		AppKI/HCNP-pp cKO	4	2	46	12.278
WT	4	1	44	16.555		HCNP-pp floxed	4	2	47	19.132		AppKI/floxed	3	4	25	13.501		AppKI/HCNP-pp cKO	4	2	47	13.585
WT	4	1	45	17.564		HCNP-pp floxed	4	2	48	16.191		AppKI/floxed	3	4	26	15.237		AppKI/HCNP-pp cKO	4	2	48	12.586
WT	4	1	46	14.309		HCNP-pp floxed	4	2	49	22.152		AppKI/floxed	3	4	27	13.627		AppKI/HCNP-pp cKO	4	2	49	15.71
WT	4	1	47	13.368		HCNP-pp floxed	4	2	50	20.777		AppKI/floxed	3	4	28	13.472		AppKI/HCNP-pp cKO	4	2	50	11.778
WT	4	1	48	18.619		HCNP-pp floxed	4	2	51	17.759		AppKI/floxed	3	4	29	15.099		AppKI/HCNP-pp cKO	4	2	51	12.776
WT	4	1	49	13.459		HCNP-pp floxed	4	2	52	12.218		AppKI/floxed	3	4	30	15.902		AppKI/HCNP-pp cKO	4	2	52	14.451
WT	4	1	50	15.423		HCNP-pp floxed	4	2	53	13.711		AppKI/floxed	3	4	31	17		AppKI/HCNP-pp cKO	4	2	53	15.013
WT	4	1	51	16.429		HCNP-pp floxed	4	2	54	14.302		AppKI/floxed	3	4	32	16.794		AppKI/HCNP-pp cKO	4	2	54	12.444
WT	4	1	52	12.052		HCNP-pp floxed	4	2	55	12.839		AppKI/floxed	3	4	33	16.585		AppKI/HCNP-pp cKO	4	2	55	11.742
WT	4	1	53	12.387		HCNP-pp floxed	4	2	56	14.426		AppKI/floxed	3	4	34	13.099		AppKI/HCNP-pp cKO	4	2	56	15.978
WT	4	1	54	14.768		HCNP-pp floxed	4	2	57	13.788		AppKI/floxed	3	4	35	18.582		AppKI/HCNP-pp cKO	4	2	57	12.85
WT	4	1	55	15.125		HCNP-pp floxed	4	2	58	17.83		AppKI/floxed	3	4	36	12.049		AppKI/HCNP-pp cKO	4	2	58	14.915
WT	4	1	56	18.841		HCNP-pp floxed	4	2	59	14.684		AppKI/floxed	3	4	37	12.325		AppKI/HCNP-pp cKO	4	2	59	12.989
WT	4	1	57	13.949		HCNP-pp floxed	4	2	60	16.787		AppKI/floxed	3	4	38	12.472		AppKI/HCNP-pp cKO	4	2	60	22.442
WT	4	1	58	22.124		HCNP-pp floxed	4	2	61	15.101		AppKI/floxed	3	4	39	19.004		AppKI/HCNP-pp cKO	4	2	61	11.779
WT	4	1	59	12.814		HCNP-pp floxed	4	2	62	14.748		AppKI/floxed	3	4	40	12.464		AppKI/HCNP-pp cKO	4	2	62	12.737
WT	4	1	60	13.563		HCNP-pp floxed	4	2	63	13.27		AppKI/floxed	3	4	41	13.634		AppKI/HCNP-pp cKO	4	2	63	13.155
WT	4	1	61	13.998		HCNP-pp floxed	4	2	64	14.177		AppKI/floxed	3	4	42	18.764		AppKI/HCNP-pp cKO	4	2	64	13.609
WT	4	1	62	16.896		HCNP-pp floxed	4	2	65	13.048		AppKI/floxed	3	4	43	16.086		AppKI/HCNP-pp cKO	4	2	65	14.474
WT	4	1	63	15.834		HCNP-pp floxed	4	2	66	17.25		AppKI/floxed	3	4	44	13.028		AppKI/HCNP-pp cKO	4	2	66	13.52
WT	4	1	64	17.123		HCNP-pp floxed	4	3	1	23.14		AppKI/floxed	3	4	45	14.766		AppKI/HCNP-pp cKO	4	3	1	14.517
WT	4	1	65	11.817		HCNP-pp floxed	4	3	2	19.516		AppKI/floxed	3	4	46	14.101		AppKI/HCNP-pp cKO	4	3	2	16.964
WT	4	1	66	17.623		HCNP-pp floxed	4	3	3	17.591		AppKI/floxed	3	4	47	12.851		AppKI/HCNP-pp cKO	4	3	3	19.1
WT	4	1	67	12.89		HCNP-pp floxed	4	3	4	16.862		AppKI/floxed	3	4	48	17.899		AppKI/HCNP-pp cKO	4	3	4	13.558
WT	4	1	68	12.711		HCNP-pp floxed	4	3	5	14.396		AppKI/floxed	3	4	49	16.775		AppKI/HCNP-pp cKO	4	3	5	20.854
WT	4	1	69	14.66		HCNP-pp floxed	4	3	6	27.712		AppKI/floxed	3	4	50	14.697		AppKI/HCNP-pp cKO	4	3	6	21.507
WT	4	1	70	14.145		HCNP-pp floxed	4	3	7	16.016		AppKI/floxed	3	4	51	13.472		AppKI/HCNP-pp cKO	4	3	7	16.668
WT	4	1	71	12.553		HCNP-pp floxed	4	3	8	13.662		AppKI/floxed	3	4	52	12.803		AppKI/HCNP-pp cKO	4	3	8	18.303
WT	4	1	72	12.301		HCNP-pp floxed	4	3	9	19.791		AppKI/floxed	3	4	53	12.666		AppKI/HCNP-pp cKO	4	3	9	15.41
WT	4	1	73	15.792		HCNP-pp floxed	4	3	10	18.587		AppKI/floxed	3	4	54	15.19		AppKI/HCNP-pp cKO	4	3	10	12.68
WT	4	1	74	14.738		HCNP-pp floxed	4	3	11	25.427		AppKI/floxed	3	4	55	11.772		AppKI/HCNP-pp cKO	4	3	11	20.594
WT	4	1	75	12.882		HCNP-pp floxed	4	3	12	13.876		AppKI/floxed	3	4	56	19.116		AppKI/HCNP-pp cKO	4	3	12	16.053
WT	4	1	76	13.795		HCNP-pp floxed	4	3	13	13.886		AppKI/floxed	3	4	57	13.351		AppKI/HCNP-pp cKO	4	3	13	21.251
WT	4	1	77	15.16		HCNP-pp floxed	4	3	14	14.383		AppKI/floxed	3	4	58	13.863		AppKI/HCNP-pp cKO	4	3	14	16.488
WT	4	1	78	12.865		HCNP-pp floxed	4	3	15	16.62		AppKI/floxed	3	4	59	11.791		AppKI/HCNP-pp cKO	4	3	15	15.3
WT	4	1	79	12.531		HCNP-pp floxed	4	3	16	17.032		AppKI/floxed	3	4	60	13.318		AppKI/HCNP-pp cKO	4	3	16	13.757
WT	4	1	80	12.197		HCNP-pp floxed	4	3	17	22.786		AppKI/floxed	3	4	61	15.315		AppKI/HCNP-pp cKO	4	3	17	13.73
WT	4	1	81	12.385		HCNP-pp floxed	4	3	18	16.759		AppKI/floxed	3	4	62	15.483		AppKI/HCNP-pp cKO	4	3	18	13.563
WT	4	1	82	12.673		HCNP-pp floxed	4	3	19	22.671		AppKI/floxed	3	4	63	12.972		AppKI/HCNP-pp cKO	4	3	19	14.589
WT	4	1	83	16.255		HCNP-pp floxed	4	3	20	16.329		AppKI/floxed	3	4	64	18.472		AppKI/HCNP-pp cKO	4	3	20	18.353
WT	4	1	84	19.802		HCNP-pp floxed	4	3	21	21.4		AppKI/floxed	3	4	65	11.639		AppKI/HCNP-pp cKO	4	3	21	14.999
WT	4	1	85	15.08		HCNP-pp floxed	4	3	22	15.951		AppKI/floxed	3	4	66	13.671		AppKI/HCNP-pp cKO	4	3	22	17.104
WT	4	2	1	16.035		HCNP-pp floxed	4	3	23	19.363		AppKI/floxed	3	4	67	17.495		AppKI/HCNP-pp cKO	4	3	23	16.955
WT	4	2	2	16.074		HCNP-pp floxed	4	3	24	15.967		AppKI/floxed	3	4	68	11.694		AppKI/HCNP-pp cKO	4	3	24	12.954
WT	4	2	3	15.669		HCNP-pp floxed	4	3	25	13.011		AppKI/floxed	3	4	69	11.923		AppKI/HCNP-pp cKO	4	3	25	16.204
WT	4	2	4	17.195		HCNP-pp floxed	4	3	26	15.278		AppKI/floxed	3	4	70	13.686		AppKI/HCNP-pp cKO	4	3	26	16.159
WT	4	2	5	12.73		HCNP-pp floxed	4	3	27	17.176		AppKI/floxed	3	4	71	15.245		AppKI/HCNP-pp cKO	4	3	27	15.905
WT	4	2	6	16.344		HCNP-pp floxed	4	3	28	22.028		AppKI/floxed	3	4	72	14.231		AppKI/HCNP-pp cKO	4	3	28	13.611
WT	4	2	7	18.363		HCNP-pp floxed	4	3	29	16.638		AppKI/floxed	4	1	1	17.713		AppKI/HCNP-pp cKO	4	3	29	13.593
WT	4	2	8	17.343		HCNP-pp floxed	4	3	30	12.773		AppKI/floxed	4	1	2	17.882		AppKI/HCNP-pp cKO	4	3	30	11.789
WT	4	2	9	18.263		HCNP-pp floxed	4	3	31	14.791		AppKI/floxed	4	1	3	15.098		AppKI/HCNP-pp cKO	4	3	31	14.814
WT	4	2	10	16.092		HCNP-pp floxed	4	3	32	19.823		AppKI/floxed	4	1	4	14.056		AppKI/HCNP-pp cKO	4	3	32	18.442
WT	4	2	11	17.269		HCNP-pp floxed	4	3	33	14.136		AppKI/floxed	4	1	5	14.801		AppKI/HCNP-pp cKO	4	3	33	12.603
WT	4	2	12	14.345		HCNP-pp floxed	4	3	34	21.931		AppKI/floxed	4	1	6	15.863		AppKI/HCNP-pp cKO	4	3	34	12.949
WT	4	2	13	18.665		HCNP-pp floxed	4	3	35	14.732		AppKI/floxed	4	1	7	14.189		AppKI/HCNP-pp cKO	4	3	35	12.933
WT	4	2	14	15.911		HCNP-pp floxed	4	3	36	22.008		AppKI/floxed	4	1	8	16.442		AppKI/HCNP-pp cKO	4	3	36	17.939
WT	4	2	15	14.171		HCNP-pp floxed	4	3	37	17.625		AppKI/floxed	4	1	9	19.906		AppKI/HCNP-pp cKO	4	3	37	13.492
WT	4	2	16	17.523		HCNP-pp floxed	4	3	38	26.395		AppKI/floxed	4	1	10	18.451		AppKI/HCNP-pp cKO	4	3	38	13.696
WT	4	2	17	12.785		HCNP-pp floxed	4	3	39	12.2		AppKI/floxed	4	1	11	15.184		AppKI/HCNP-pp cKO	4	3	39	13.988
WT	4	2	18	12.311		HCNP-pp floxed	4	3	40	14.543		AppKI/floxed	4	1	12	13.243		AppKI/HCNP-pp cKO	4	3	40	12.696
WT	4	2	19	15.604		HCNP-pp floxed	4	3	41	23.159		AppKI/floxed	4	1	13	13.734		AppKI/HCNP-pp cKO	4	3	41	15.396
WT	4	2	20	18.904		HCNP-pp floxed	4	3	42	12.978		AppKI/floxed	4	1	14	18.718		AppKI/HCNP-pp cKO	4	3	42	11.384
WT	4	2	21	19.509		HCNP-pp floxed	4	3	43	15.656		AppKI/floxed	4	1	15	18.33		AppKI/HCNP-pp cKO	4	3	43	12.133
WT	4	2	22	19.923		HCNP-pp floxed	4	3	44	21.326		AppKI/floxed	4	1	16	20.059		AppKI/HCNP-pp cKO	4	3	44	14.331
WT	4	2	23	13.813		HCNP-pp floxed	4	3	45	15.078		AppKI/floxed	4	1	17	17.872		AppKI/HCNP-pp cKO	4	3	45	13.547
WT	4	2	24	16.229		HCNP-pp floxed	4	3	46	14.867		AppKI/floxed	4	1	18	17.616		AppKI/HCNP-pp cKO	4	3	46	14.226
WT	4	2	25	17.183		HCNP-pp floxed	4	3	47	17.691		AppKI/floxed	4	1	19	14.631		AppKI/HCNP-pp cKO	4	3	47	13.795
WT	4	2	26	18.496		HCNP-pp floxed	4	3	48	16.128		AppKI/floxed	4	1	20	18.317		AppKI/HCNP-pp cKO	4	3	48	13.393
WT	4	2	27	19.31		HCNP-pp floxed	4	3	49	16.334		AppKI/floxed	4	1	21	19.354		AppKI/HCNP-pp cKO	4	3	49	16.825
WT	4	2	28	13.664		HCNP-pp floxed	4	3	50	19.656		AppKI/floxed	4	1	22	13.581		AppKI/HCNP-pp cKO	4	3	50	14.77
WT	4	2	29	13.924		HCNP-pp floxed	4	3	51	15.644		AppKI/floxed	4	1	23	16.781		AppKI/HCNP-pp cKO	4	3	51	11.792
WT	4	2	30	20.463		HCNP-pp floxed	4	3	52	20.7		AppKI/floxed	4	1	24	14.621		AppKI/HCNP-pp cKO	4	3	52	11.513
WT	4	2	31	17.827		HCNP-pp floxed	4	3	53	17.552		AppKI/floxed	4	1	25	14.772		AppKI/HCNP-pp cKO	4	3	53	17.211
WT	4	2	32	16.824		HCNP-pp floxed	4	3	54	16.501		AppKI/floxed	4	1	26	17.189		AppKI/HCNP-pp cKO	4	3	54	15.763
WT	4	2	33	14.206		HCNP-pp floxed	4	3	55	17.317		AppKI/floxed	4	1	27	22.576		AppKI/HCNP-pp cKO	5	1	1	11.892
WT	4	2	34	16.787		HCNP-pp floxed	4	3	56	13.817		AppKI/floxed	4	1	28	13.638		AppKI/HCNP-pp cKO	5	1	2	17.38
WT	4	2	35	14.794		HCNP-pp floxed	4	3	57	14.34		AppKI/floxed	4	1	29	13.274		AppKI/HCNP-pp cKO	5	1	3	13.135
WT	4	2	36	16.102		HCNP-pp floxed	4	3	58	14.432		AppKI/floxed	4	1	30	12.539		AppKI/HCNP-pp cKO	5	1	4	15.752
WT	4	2	37	13.972		HCNP-pp floxed	5	1	1	18.897		AppKI/floxed	4	1	31	17.286		AppKI/HCNP-pp cKO	5	1	5	13.86
WT	4	2	38	15.53		HCNP-pp floxed	5	1	2	15.952		AppKI/floxed	4	1	32	16.064		AppKI/HCNP-pp cKO	5	1	6	16.823
WT	4	2	39	16.695		HCNP-pp floxed	5	1	3	17.859		AppKI/floxed	4	1	33	20.804		AppKI/HCNP-pp cKO	5	1	7	13.8
WT	4	2	40	23.449		HCNP-pp floxed	5	1	4	20.402		AppKI/floxed	4	1	34	15.989		AppKI/HCNP-pp cKO	5	1	8	11.899
WT	4	2	41	22.057		HCNP-pp floxed	5	1	5	17.168		AppKI/floxed	4	1	35	17.176		AppKI/HCNP-pp cKO	5	1	9	14.861
WT	4	2	42	12.713		HCNP-pp floxed	5	1	6	17.475		AppKI/floxed	4	1	36	12.368		AppKI/HCNP-pp cKO	5	1	10	12.911
WT	4	2	43	19.731		HCNP-pp floxed	5	1	7	14.3		AppKI/floxed	4	1	37	16.429		AppKI/HCNP-pp cKO	5	1	11	15.364
WT	4	2	44	14.47		HCNP-pp floxed	5	1	8	11.62		AppKI/floxed	4	1	38	14.893		AppKI/HCNP-pp cKO	5	1	12	17.223
WT	4	2	45	17.869		HCNP-pp floxed	5	1	9	15.92		AppKI/floxed	4	1	39	16.11		AppKI/HCNP-pp cKO	5	1	13	12.816
WT	4	2	46	13.279		HCNP-pp floxed	5	1	10	21.665		AppKI/floxed	4	1	40	14.762		AppKI/HCNP-pp cKO	5	1	14	12.199
WT	4	2	47	18.707		HCNP-pp floxed	5	1	11	12.437		AppKI/floxed	4	1	41	19.471		AppKI/HCNP-pp cKO	5	1	15	13.71
WT	4	2	48	16.167		HCNP-pp floxed	5	1	12	18.326		AppKI/floxed	4	1	42	17.691		AppKI/HCNP-pp cKO	5	1	16	16.581
WT	4	2	49	16.009		HCNP-pp floxed	5	1	13	13.775		AppKI/floxed	4	1	43	16.037		AppKI/HCNP-pp cKO	5	1	17	12.126
WT	4	2	50	20.189		HCNP-pp floxed	5	1	14	17.04		AppKI/floxed	4	1	44	18.463		AppKI/HCNP-pp cKO	5	1	18	11.913
WT	4	2	51	14.549		HCNP-pp floxed	5	1	15	17.163		AppKI/floxed	4	1	45	15.71		AppKI/HCNP-pp cKO	5	1	19	13.562
WT	4	2	52	17.935		HCNP-pp floxed	5	1	16	17.054		AppKI/floxed	4	1	46	14.61		AppKI/HCNP-pp cKO	5	1	20	13.263
WT	4	2	53	14.949		HCNP-pp floxed	5	1	17	15.909		AppKI/floxed	4	1	47	18.948		AppKI/HCNP-pp cKO	5	1	21	16.661
WT	4	2	54	14.916		HCNP-pp floxed	5	1	18	14.35		AppKI/floxed	4	1	48	13.351		AppKI/HCNP-pp cKO	5	1	22	12.998
WT	4	2	55	16.181		HCNP-pp floxed	5	1	19	17.532		AppKI/floxed	4	1	49	16.802		AppKI/HCNP-pp cKO	5	1	23	13.103
WT	4	2	56	14.362		HCNP-pp floxed	5	1	20	17.321		AppKI/floxed	4	1	50	15.869		AppKI/HCNP-pp cKO	5	1	24	12.526
WT	4	2	57	15.738		HCNP-pp floxed	5	1	21	17.108		AppKI/floxed	4	1	51	16.452		AppKI/HCNP-pp cKO	5	1	25	13.044
WT	4	2	58	12.028		HCNP-pp floxed	5	1	22	17.328		AppKI/floxed	4	1	52	12.192		AppKI/HCNP-pp cKO	5	1	26	13.105
WT	4	2	59	12.638		HCNP-pp floxed	5	1	23	13.066		AppKI/floxed	4	1	53	14.951		AppKI/HCNP-pp cKO	5	1	27	14.244
WT	4	2	60	12.416		HCNP-pp floxed	5	1	24	14.918		AppKI/floxed	4	1	54	15.539		AppKI/HCNP-pp cKO	5	1	28	15.999
WT	4	2	61	17.405		HCNP-pp floxed	5	1	25	17.779		AppKI/floxed	4	1	55	15.759		AppKI/HCNP-pp cKO	5	1	29	13.736
WT	4	2	62	15.212		HCNP-pp floxed	5	1	26	14.922		AppKI/floxed	4	1	56	14.289		AppKI/HCNP-pp cKO	5	1	30	13.147
WT	4	2	63	15.838		HCNP-pp floxed	5	1	27	16.6		AppKI/floxed	4	1	57	14.786		AppKI/HCNP-pp cKO	5	1	31	13.569
WT	4	2	64	18.89		HCNP-pp floxed	5	1	28	12.153		AppKI/floxed	4	1	58	15.32		AppKI/HCNP-pp cKO	5	1	32	14.947
WT	4	2	65	14.174		HCNP-pp floxed	5	1	29	12.479		AppKI/floxed	4	1	59	14.463		AppKI/HCNP-pp cKO	5	1	33	13.9
WT	4	2	66	15.661		HCNP-pp floxed	5	1	30	17.759		AppKI/floxed	4	1	60	14.977		AppKI/HCNP-pp cKO	5	1	34	13.222
WT	4	2	67	15.991		HCNP-pp floxed	5	1	31	12.853		AppKI/floxed	4	1	61	15.188		AppKI/HCNP-pp cKO	5	1	35	15.624
WT	4	2	68	12.949		HCNP-pp floxed	5	1	32	16.426		AppKI/floxed	4	1	62	16.486		AppKI/HCNP-pp cKO	5	1	36	13.468
WT	4	2	69	13.322		HCNP-pp floxed	5	1	33	14.45		AppKI/floxed	4	1	63	14.831		AppKI/HCNP-pp cKO	5	1	37	12.22
WT	4	2	70	13.073		HCNP-pp floxed	5	1	34	13.822		AppKI/floxed	4	1	64	12.512		AppKI/HCNP-pp cKO	5	1	38	13.812
WT	4	2	71	16.075		HCNP-pp floxed	5	1	35	14.982		AppKI/floxed	4	1	65	12.976		AppKI/HCNP-pp cKO	5	1	39	15.185
WT	4	2	72	12.933		HCNP-pp floxed	5	1	36	13.059		AppKI/floxed	4	1	66	15.827		AppKI/HCNP-pp cKO	5	1	40	12.631
WT	4	3	1	14.916		HCNP-pp floxed	5	1	37	14.759		AppKI/floxed	4	1	67	12.501		AppKI/HCNP-pp cKO	5	1	41	15.238
WT	4	3	2	16.468		HCNP-pp floxed	5	1	38	12.101		AppKI/floxed	4	1	68	14.535		AppKI/HCNP-pp cKO	5	1	42	13.451
WT	4	3	3	16.657		HCNP-pp floxed	5	1	39	14.207		AppKI/floxed	4	1	69	12.241		AppKI/HCNP-pp cKO	5	2	1	13.396
WT	4	3	4	12.096		HCNP-pp floxed	5	1	40	17.098		AppKI/floxed	4	1	70	18.473		AppKI/HCNP-pp cKO	5	2	2	13.758
WT	4	3	5	18.169		HCNP-pp floxed	5	1	41	11.825		AppKI/floxed	4	1	71	15.351		AppKI/HCNP-pp cKO	5	2	3	14.118
WT	4	3	6	19.032		HCNP-pp floxed	5	1	42	12.947		AppKI/floxed	4	1	72	17.046		AppKI/HCNP-pp cKO	5	2	4	14.166
WT	4	3	7	15.024		HCNP-pp floxed	5	1	43	12.396		AppKI/floxed	4	1	73	14.128		AppKI/HCNP-pp cKO	5	2	5	12.419
WT	4	3	8	15.578		HCNP-pp floxed	5	1	44	13.81		AppKI/floxed	4	1	74	17.576		AppKI/HCNP-pp cKO	5	2	6	14.874
WT	4	3	9	16.364		HCNP-pp floxed	5	1	45	15.406		AppKI/floxed	4	1	75	16.548		AppKI/HCNP-pp cKO	5	2	7	14.346
WT	4	3	10	19.826		HCNP-pp floxed	5	1	46	18.829		AppKI/floxed	4	2	1	16.187		AppKI/HCNP-pp cKO	5	2	8	13.129
WT	4	3	11	14.271		HCNP-pp floxed	5	1	47	12.713		AppKI/floxed	4	2	2	12.132		AppKI/HCNP-pp cKO	5	2	9	14.763
WT	4	3	12	22.501		HCNP-pp floxed	5	1	48	16.707		AppKI/floxed	4	2	3	17.357		AppKI/HCNP-pp cKO	5	2	10	11.593
WT	4	3	13	13.121		HCNP-pp floxed	5	1	49	20.974		AppKI/floxed	4	2	4	15.225		AppKI/HCNP-pp cKO	5	2	11	12.653
WT	4	3	14	17.723		HCNP-pp floxed	5	1	50	13.479		AppKI/floxed	4	2	5	12.29		AppKI/HCNP-pp cKO	5	2	12	11.629
WT	4	3	15	13.861		HCNP-pp floxed	5	1	51	16.656		AppKI/floxed	4	2	6	18.786		AppKI/HCNP-pp cKO	5	2	13	13.059
WT	4	3	16	13.132		HCNP-pp floxed	5	1	52	14.378		AppKI/floxed	4	2	7	19.358		AppKI/HCNP-pp cKO	5	2	14	12.552
WT	4	3	17	14.529		HCNP-pp floxed	5	1	53	13.67		AppKI/floxed	4	2	8	15.861		AppKI/HCNP-pp cKO	5	2	15	14.067
WT	4	3	18	20.3		HCNP-pp floxed	5	1	54	15.821		AppKI/floxed	4	2	9	16.586		AppKI/HCNP-pp cKO	5	2	16	13.221
WT	4	3	19	17.105		HCNP-pp floxed	5	1	55	16.164		AppKI/floxed	4	2	10	14.721		AppKI/HCNP-pp cKO	5	2	17	15.766
WT	4	3	20	17.577		HCNP-pp floxed	5	1	56	15.848		AppKI/floxed	4	2	11	18.681		AppKI/HCNP-pp cKO	5	2	18	12.562
WT	4	3	21	20.636		HCNP-pp floxed	5	1	57	14.989		AppKI/floxed	4	2	12	20.747		AppKI/HCNP-pp cKO	5	2	19	14.173
WT	4	3	22	13.538		HCNP-pp floxed	5	1	58	15.421		AppKI/floxed	4	2	13	14.843		AppKI/HCNP-pp cKO	5	2	20	17.124
WT	4	3	23	16.294		HCNP-pp floxed	5	1	59	16.65		AppKI/floxed	4	2	14	12.295		AppKI/HCNP-pp cKO	5	2	21	12.359
WT	4	3	24	18.577		HCNP-pp floxed	5	1	60	11.804		AppKI/floxed	4	2	15	15.853		AppKI/HCNP-pp cKO	5	2	22	14.552
WT	4	3	25	18.745		HCNP-pp floxed	5	1	61	13.746		AppKI/floxed	4	2	16	15.091		AppKI/HCNP-pp cKO	5	2	23	14.952
WT	4	3	26	20.159		HCNP-pp floxed	5	1	62	11.452		AppKI/floxed	4	2	17	14.528		AppKI/HCNP-pp cKO	5	2	24	13.642
WT	4	3	27	15.981		HCNP-pp floxed	5	1	63	13.532		AppKI/floxed	4	2	18	15.036		AppKI/HCNP-pp cKO	5	2	25	12.833
WT	4	3	28	14.816		HCNP-pp floxed	5	1	64	15.928		AppKI/floxed	4	2	19	22.127		AppKI/HCNP-pp cKO	5	2	26	12.019
WT	4	3	29	17.465		HCNP-pp floxed	5	1	65	14.086		AppKI/floxed	4	2	20	15.957		AppKI/HCNP-pp cKO	5	2	27	13.43
WT	4	3	30	11.948		HCNP-pp floxed	5	1	66	17.196		AppKI/floxed	4	2	21	20.588		AppKI/HCNP-pp cKO	5	2	28	14.411
WT	4	3	31	21.276		HCNP-pp floxed	5	1	67	14.487		AppKI/floxed	4	2	22	16.882		AppKI/HCNP-pp cKO	5	2	29	16.941
WT	4	3	32	17.184		HCNP-pp floxed	5	1	68	12.512		AppKI/floxed	4	2	23	18.963		AppKI/HCNP-pp cKO	5	2	30	16.539
WT	4	3	33	13.013		HCNP-pp floxed	5	1	69	15.775		AppKI/floxed	4	2	24	13.551		AppKI/HCNP-pp cKO	5	2	31	12.959
WT	4	3	34	13.743		HCNP-pp floxed	5	1	70	15.025		AppKI/floxed	4	2	25	19.083		AppKI/HCNP-pp cKO	5	2	32	18.718
WT	4	3	35	12.43		HCNP-pp floxed	5	1	71	11.824		AppKI/floxed	4	2	26	17.861		AppKI/HCNP-pp cKO	5	2	33	17.713
WT	4	3	36	16.11		HCNP-pp floxed	5	1	72	14.094		AppKI/floxed	4	2	27	14.919		AppKI/HCNP-pp cKO	5	2	34	20.622
WT	4	3	37	16.551		HCNP-pp floxed	5	1	73	12.885		AppKI/floxed	4	2	28	17.48		AppKI/HCNP-pp cKO	5	2	35	17.231
WT	4	3	38	19.495		HCNP-pp floxed	5	1	74	14.191		AppKI/floxed	4	2	29	19.243		AppKI/HCNP-pp cKO	5	2	36	12.696
WT	4	3	39	16.67		HCNP-pp floxed	5	2	1	14.511		AppKI/floxed	4	2	30	16.137		AppKI/HCNP-pp cKO	5	2	37	14.554
WT	4	3	40	15.068		HCNP-pp floxed	5	2	2	16.155		AppKI/floxed	4	2	31	17.416		AppKI/HCNP-pp cKO	5	2	38	36.02
WT	4	3	41	15.566		HCNP-pp floxed	5	2	3	12.687		AppKI/floxed	4	2	32	16.281		AppKI/HCNP-pp cKO	5	2	39	18.034
WT	4	3	42	17.474		HCNP-pp floxed	5	2	4	19.165		AppKI/floxed	4	2	33	13.838		AppKI/HCNP-pp cKO	5	2	40	13.322
WT	4	3	43	14.825		HCNP-pp floxed	5	2	5	15.778		AppKI/floxed	4	2	34	14.731		AppKI/HCNP-pp cKO	5	2	41	16.072
WT	4	3	44	16.046		HCNP-pp floxed	5	2	6	18.041		AppKI/floxed	4	2	35	13.221		AppKI/HCNP-pp cKO	5	2	42	16.415
WT	4	3	45	12.25		HCNP-pp floxed	5	2	7	19.864		AppKI/floxed	4	2	36	17.251		AppKI/HCNP-pp cKO	5	2	43	14.554
WT	4	3	46	19.21		HCNP-pp floxed	5	2	8	16.87		AppKI/floxed	4	2	37	12.706		AppKI/HCNP-pp cKO	5	2	44	14.239
WT	4	3	47	12.704		HCNP-pp floxed	5	2	9	16.758		AppKI/floxed	4	2	38	16.231		AppKI/HCNP-pp cKO	5	2	45	17.811
WT	4	3	48	14.614		HCNP-pp floxed	5	2	10	14.783		AppKI/floxed	4	2	39	18.458		AppKI/HCNP-pp cKO	5	2	46	13.669
WT	4	3	49	12.398		HCNP-pp floxed	5	2	11	12.103		AppKI/floxed	4	2	40	13.525		AppKI/HCNP-pp cKO	5	2	47	12.858
WT	4	3	50	20.364		HCNP-pp floxed	5	2	12	16.505		AppKI/floxed	4	2	41	19.011		AppKI/HCNP-pp cKO	5	2	48	14.21
WT	4	3	51	14.593		HCNP-pp floxed	5	2	13	14.722		AppKI/floxed	4	2	42	13.737		AppKI/HCNP-pp cKO	5	2	49	13.112
WT	4	3	52	13.483		HCNP-pp floxed	5	2	14	20.251		AppKI/floxed	4	2	43	18.565		AppKI/HCNP-pp cKO	5	2	50	14.683
WT	4	3	53	22.173		HCNP-pp floxed	5	2	15	14.061		AppKI/floxed	4	2	44	16.299		AppKI/HCNP-pp cKO	5	2	51	12.76
WT	4	3	54	13.467		HCNP-pp floxed	5	2	16	22.019		AppKI/floxed	4	2	45	16.458		AppKI/HCNP-pp cKO	5	2	52	13.573
WT	4	3	55	14.75		HCNP-pp floxed	5	2	17	15.924		AppKI/floxed	4	2	46	15.547		AppKI/HCNP-pp cKO	5	2	53	15.556
WT	4	3	56	13.573		HCNP-pp floxed	5	2	18	17.272		AppKI/floxed	4	2	47	17.716		AppKI/HCNP-pp cKO	5	2	54	15.878
WT	4	3	57	13.594		HCNP-pp floxed	5	2	19	17.726		AppKI/floxed	4	2	48	19.355		AppKI/HCNP-pp cKO	5	2	55	13.097
WT	4	3	58	13.818		HCNP-pp floxed	5	2	20	15.698		AppKI/floxed	4	2	49	18.992		AppKI/HCNP-pp cKO	5	2	56	11.707
WT	4	3	59	14.991		HCNP-pp floxed	5	2	21	15.066		AppKI/floxed	4	2	50	12.628		AppKI/HCNP-pp cKO	5	3	1	13.347
WT	4	3	60	13.362		HCNP-pp floxed	5	2	22	15.847		AppKI/floxed	4	2	51	17.495		AppKI/HCNP-pp cKO	5	3	2	14.413
WT	4	3	61	15.797		HCNP-pp floxed	5	2	23	13.826		AppKI/floxed	4	2	52	14.258		AppKI/HCNP-pp cKO	5	3	3	16.779
WT	4	3	62	15.426		HCNP-pp floxed	5	2	24	18.749		AppKI/floxed	4	2	53	12.711		AppKI/HCNP-pp cKO	5	3	4	12.462
WT	4	3	63	12.958		HCNP-pp floxed	5	2	25	21.08		AppKI/floxed	4	2	54	14.091		AppKI/HCNP-pp cKO	5	3	5	13.538
WT	4	3	64	16.768		HCNP-pp floxed	5	2	26	15.433		AppKI/floxed	4	2	55	16.6		AppKI/HCNP-pp cKO	5	3	6	15.648
WT	4	3	65	16.654		HCNP-pp floxed	5	2	27	14.541		AppKI/floxed	4	2	56	14.28		AppKI/HCNP-pp cKO	5	3	7	15.772
WT	4	3	66	14.487		HCNP-pp floxed	5	2	28	12.088		AppKI/floxed	4	2	57	17.84		AppKI/HCNP-pp cKO	5	3	8	11.929
WT	4	3	67	18.739		HCNP-pp floxed	5	2	29	13.937		AppKI/floxed	4	2	58	12.366		AppKI/HCNP-pp cKO	5	3	9	14.558
WT	4	3	68	12.434		HCNP-pp floxed	5	2	30	17.486		AppKI/floxed	4	2	59	15.822		AppKI/HCNP-pp cKO	5	3	10	12.313
WT	4	3	69	14.013		HCNP-pp floxed	5	2	31	13.189		AppKI/floxed	4	2	60	14.169		AppKI/HCNP-pp cKO	5	3	11	12.103
WT	4	3	70	16.552		HCNP-pp floxed	5	2	32	13.163		AppKI/floxed	4	2	61	13.841		AppKI/HCNP-pp cKO	5	3	12	16.923
WT	4	3	71	13.579		HCNP-pp floxed	5	2	33	16.996		AppKI/floxed	4	2	62	13.536		AppKI/HCNP-pp cKO	5	3	13	13.92
WT	5	1	1	14.778		HCNP-pp floxed	5	2	34	15.08		AppKI/floxed	4	2	63	12.262		AppKI/HCNP-pp cKO	5	3	14	13.026
WT	5	1	2	16.77		HCNP-pp floxed	5	2	35	12.929		AppKI/floxed	4	2	64	14.935		AppKI/HCNP-pp cKO	5	3	15	13.314
WT	5	1	3	15.398		HCNP-pp floxed	5	2	36	12.457		AppKI/floxed	4	2	65	17.946		AppKI/HCNP-pp cKO	5	3	16	13.366
WT	5	1	4	18.846		HCNP-pp floxed	5	2	37	15.965		AppKI/floxed	4	2	66	14.776		AppKI/HCNP-pp cKO	5	3	17	16.083
WT	5	1	5	15.208		HCNP-pp floxed	5	2	38	12.43		AppKI/floxed	4	2	67	12.236		AppKI/HCNP-pp cKO	5	3	18	17.992
WT	5	1	6	17.744		HCNP-pp floxed	5	2	39	12.822		AppKI/floxed	4	2	68	13.224		AppKI/HCNP-pp cKO	5	3	19	14.302
WT	5	1	7	16.56		HCNP-pp floxed	5	2	40	16.273		AppKI/floxed	4	2	69	11.607		AppKI/HCNP-pp cKO	5	3	20	14.641
WT	5	1	8	19.445		HCNP-pp floxed	5	2	41	13.032		AppKI/floxed	4	2	70	13.778		AppKI/HCNP-pp cKO	5	3	21	17.05
WT	5	1	9	17.382		HCNP-pp floxed	5	2	42	13.014		AppKI/floxed	4	2	71	15.547		AppKI/HCNP-pp cKO	5	3	22	17.901
WT	5	1	10	13.404		HCNP-pp floxed	5	2	43	13.466		AppKI/floxed	4	2	72	15.707		AppKI/HCNP-pp cKO	5	3	23	16.215
WT	5	1	11	21.898		HCNP-pp floxed	5	2	44	16.203		AppKI/floxed	4	2	73	13.493		AppKI/HCNP-pp cKO	5	3	24	13.209
WT	5	1	12	13.99		HCNP-pp floxed	5	2	45	13.102		AppKI/floxed	4	2	74	13.744		AppKI/HCNP-pp cKO	5	3	25	17.13
WT	5	1	13	17.147		HCNP-pp floxed	5	2	46	12.708		AppKI/floxed	4	2	75	15.814		AppKI/HCNP-pp cKO	5	3	26	15.246
WT	5	1	14	15.933		HCNP-pp floxed	5	2	47	14.622		AppKI/floxed	4	2	76	16.143		AppKI/HCNP-pp cKO	5	3	27	16.576
WT	5	1	15	17.319		HCNP-pp floxed	5	2	48	15.62		AppKI/floxed	4	2	77	15.334		AppKI/HCNP-pp cKO	5	3	28	14.54
WT	5	1	16	15.217								AppKI/floxed	4	2	78	13.438		AppKI/HCNP-pp cKO	5	3	29	13.236
WT	5	1	17	13.721								AppKI/floxed	4	3	1	25.116		AppKI/HCNP-pp cKO	5	3	30	14.981
WT	5	1	18	18.341								AppKI/floxed	4	3	2	17.33		AppKI/HCNP-pp cKO	5	3	31	13.388
WT	5	1	19	17.184								AppKI/floxed	4	3	3	12.85		AppKI/HCNP-pp cKO	5	3	32	16.649
WT	5	1	20	16.621								AppKI/floxed	4	3	4	12.619		AppKI/HCNP-pp cKO	5	3	33	13.556
WT	5	1	21	18.652								AppKI/floxed	4	3	5	13.301		AppKI/HCNP-pp cKO	5	3	34	12.695
WT	5	1	22	20.352								AppKI/floxed	4	3	6	12.002		AppKI/HCNP-pp cKO	5	3	35	14.451
WT	5	1	23	14.911								AppKI/floxed	4	3	7	17.628		AppKI/HCNP-pp cKO	5	3	36	17.329
WT	5	1	24	13.816								AppKI/floxed	4	3	8	18.487		AppKI/HCNP-pp cKO	5	3	37	17.041
WT	5	1	25	18.13								AppKI/floxed	4	3	9	20.152		AppKI/HCNP-pp cKO	5	3	38	17.089
WT	5	1	26	18.143								AppKI/floxed	4	3	10	18.906		AppKI/HCNP-pp cKO	5	3	39	14.714
WT	5	1	27	14.645								AppKI/floxed	4	3	11	15.22		AppKI/HCNP-pp cKO	5	3	40	15.33
WT	5	1	28	15.571								AppKI/floxed	4	3	12	19.794		AppKI/HCNP-pp cKO	5	3	41	13.401
WT	5	1	29	16.408								AppKI/floxed	4	3	13	20.39		AppKI/HCNP-pp cKO	5	3	42	12.592
WT	5	1	30	18.69								AppKI/floxed	4	3	14	17.394		AppKI/HCNP-pp cKO	5	3	43	17.71
WT	5	1	31	14.582								AppKI/floxed	4	3	15	12.146		AppKI/HCNP-pp cKO	5	3	44	20.558
WT	5	1	32	16.246								AppKI/floxed	4	3	16	18.563		AppKI/HCNP-pp cKO	5	3	45	18.253
WT	5	1	33	17.248								AppKI/floxed	4	3	17	15.135		AppKI/HCNP-pp cKO	5	3	46	12.289
WT	5	1	34	19.041								AppKI/floxed	4	3	18	16.875		AppKI/HCNP-pp cKO	5	3	47	14.611
WT	5	1	35	13.263								AppKI/floxed	4	3	19	12.574		AppKI/HCNP-pp cKO	5	3	48	15.742
WT	5	1	36	17.668								AppKI/floxed	4	3	20	13.78		AppKI/HCNP-pp cKO	5	3	49	17.515
WT	5	1	37	14.981								AppKI/floxed	4	3	21	19.507		AppKI/HCNP-pp cKO	5	3	50	14.872
WT	5	1	38	13.695								AppKI/floxed	4	3	22	22.132		AppKI/HCNP-pp cKO	5	3	51	13.325
WT	5	1	39	13.24								AppKI/floxed	4	3	23	13.309		AppKI/HCNP-pp cKO	5	3	52	11.619
WT	5	1	40	17.735								AppKI/floxed	4	3	24	14.181		AppKI/HCNP-pp cKO	5	3	53	13.512
WT	5	1	41	18.684								AppKI/floxed	4	3	25	13.1		AppKI/HCNP-pp cKO	5	3	54	13.754
WT	5	1	42	15.718								AppKI/floxed	4	3	26	16.553		AppKI/HCNP-pp cKO	5	3	55	12.421
WT	5	1	43	12.077								AppKI/floxed	4	3	27	14.449
WT	5	1	44	15.098								AppKI/floxed	4	3	28	17.511
WT	5	1	45	12.626								AppKI/floxed	4	3	29	14.69
WT	5	1	46	15.627								AppKI/floxed	4	3	30	15.185
WT	5	1	47	15.793								AppKI/floxed	4	3	31	20.963
WT	5	1	48	13.576								AppKI/floxed	4	3	32	12.643
WT	5	1	49	13.73								AppKI/floxed	4	3	33	17.136
WT	5	1	50	13.558								AppKI/floxed	4	3	34	20.196
WT	5	1	51	12.452								AppKI/floxed	4	3	35	22.765
WT	5	1	52	11.967								AppKI/floxed	4	3	36	14.217
WT	5	1	53	11.538								AppKI/floxed	4	3	37	24.062
WT	5	1	54	13.314								AppKI/floxed	4	3	38	17.186
WT	5	1	55	13.81								AppKI/floxed	4	3	39	12.758
WT	5	1	56	11.901								AppKI/floxed	4	3	40	23.255
WT	5	1	57	11.995								AppKI/floxed	4	3	41	15.704
WT	5	1	58	13.947								AppKI/floxed	4	3	42	15.971
WT	5	1	59	13.136								AppKI/floxed	4	3	43	14.22
WT	5	2	1	14.687								AppKI/floxed	4	3	44	14.369
WT	5	2	2	18.688								AppKI/floxed	4	3	45	12.92
WT	5	2	3	14.807								AppKI/floxed	4	3	46	26.635
WT	5	2	4	16.901								AppKI/floxed	4	3	47	20.225
WT	5	2	5	17.521								AppKI/floxed	4	3	48	13.646
WT	5	2	6	16.864								AppKI/floxed	4	3	49	17.616
WT	5	2	7	13.508								AppKI/floxed	4	3	50	12.797
WT	5	2	8	13.739								AppKI/floxed	4	3	51	20.822
WT	5	2	9	17.386								AppKI/floxed	4	3	52	14.09
WT	5	2	10	14.597								AppKI/floxed	4	3	53	17.313
WT	5	2	11	14.664								AppKI/floxed	4	3	54	13.558
WT	5	2	12	15.488								AppKI/floxed	4	3	55	18.37
WT	5	2	13	13.619								AppKI/floxed	4	3	56	17.136
WT	5	2	14	15.941								AppKI/floxed	4	3	57	17.786
WT	5	2	15	13.259								AppKI/floxed	4	3	58	13.48
WT	5	2	16	19.007								AppKI/floxed	4	3	59	13.927
WT	5	2	17	15.168								AppKI/floxed	4	3	60	11.858
WT	5	2	18	15.935								AppKI/floxed	4	3	61	12.571
WT	5	2	19	15.751								AppKI/floxed	4	3	62	13.284
WT	5	2	20	18.78								AppKI/floxed	4	3	63	14.285
WT	5	2	21	19.841								AppKI/floxed	4	3	64	14.581
WT	5	2	22	15.345								AppKI/floxed	4	3	65	14.512
WT	5	2	23	21.93								AppKI/floxed	4	3	66	12.87
WT	5	2	24	14.739								AppKI/floxed	4	3	67	13.237
WT	5	2	25	14.865								AppKI/floxed	4	3	68	12.415
WT	5	2	26	15.941								AppKI/floxed	4	3	69	13.431
WT	5	2	27	14.434								AppKI/floxed	4	3	70	14.685
WT	5	2	28	17.525								AppKI/floxed	4	3	71	15.293
WT	5	2	29	18.609								AppKI/floxed	4	3	72	13.76
WT	5	2	30	14.862								AppKI/floxed	4	3	73	18.081
WT	5	2	31	17.288								AppKI/floxed	4	3	74	17.378
WT	5	2	32	16.206								AppKI/floxed	5	1	1	12.885
WT	5	2	33	20.25								AppKI/floxed	5	1	2	13.98
WT	5	2	34	17.828								AppKI/floxed	5	1	3	14.051
WT	5	2	35	18.698								AppKI/floxed	5	1	4	12.638
WT	5	2	36	16.981								AppKI/floxed	5	1	5	13.35
WT	5	2	37	16.762								AppKI/floxed	5	1	6	13.68
WT	5	2	38	17.274								AppKI/floxed	5	1	7	15.968
WT	5	2	39	13.421								AppKI/floxed	5	1	8	16.509
WT	5	2	40	17								AppKI/floxed	5	1	9	13.048
WT	5	2	41	16.186								AppKI/floxed	5	1	10	15.976
WT	5	2	42	15.843								AppKI/floxed	5	1	11	14.675
WT	5	2	43	14.765								AppKI/floxed	5	1	12	14.292
WT	5	2	44	13.926								AppKI/floxed	5	1	13	12.515
WT	5	2	45	14.07								AppKI/floxed	5	1	14	11.878
WT	5	2	46	12.962								AppKI/floxed	5	1	15	15.002
WT	5	2	47	11.897								AppKI/floxed	5	1	16	12
WT	5	2	48	16.356								AppKI/floxed	5	1	17	12.356
WT	5	2	49	13.732								AppKI/floxed	5	1	18	12.612
WT	5	2	50	13.497								AppKI/floxed	5	1	19	14.704
WT	5	2	51	11.808								AppKI/floxed	5	1	20	12.264
WT	5	2	52	14.253								AppKI/floxed	5	1	21	19.535
WT	5	2	53	13.172								AppKI/floxed	5	1	22	16.83
WT	5	2	54	16.083								AppKI/floxed	5	1	23	15.64
WT	5	2	55	12.089								AppKI/floxed	5	1	24	14.331
WT	5	2	56	15.918								AppKI/floxed	5	1	25	13.908
WT	5	2	57	13.478								AppKI/floxed	5	1	26	15.916
WT	5	2	58	13.553								AppKI/floxed	5	1	27	12.441
WT	5	2	59	12.896								AppKI/floxed	5	1	28	14.841
WT	5	2	60	15.194								AppKI/floxed	5	1	29	15.078
WT	5	3	1	16.996								AppKI/floxed	5	1	30	12.022
WT	5	3	2	14.172								AppKI/floxed	5	1	31	14.324
WT	5	3	3	15.166								AppKI/floxed	5	1	32	13.972
WT	5	3	4	19.259								AppKI/floxed	5	1	33	12.241
WT	5	3	5	16.254								AppKI/floxed	5	1	34	13.305
WT	5	3	6	17.465								AppKI/floxed	5	1	35	11.877
WT	5	3	7	18.405								AppKI/floxed	5	1	36	11.849
WT	5	3	8	11.807								AppKI/floxed	5	1	37	14.327
WT	5	3	9	20.424								AppKI/floxed	5	1	38	14.721
WT	5	3	10	20.398								AppKI/floxed	5	1	39	12.71
WT	5	3	11	14.101								AppKI/floxed	5	1	40	13.696
WT	5	3	12	18.826								AppKI/floxed	5	1	41	13.038
WT	5	3	13	11.736								AppKI/floxed	5	1	42	15.998
WT	5	3	14	16.805								AppKI/floxed	5	1	43	11.985
WT	5	3	15	16.808								AppKI/floxed	5	1	44	14.268
WT	5	3	16	16.394								AppKI/floxed	5	1	45	14.662
WT	5	3	17	17.404								AppKI/floxed	5	1	46	12.824
WT	5	3	18	12.482								AppKI/floxed	5	1	47	13.382
WT	5	3	19	16.607								AppKI/floxed	5	1	48	11.926
WT	5	3	20	16.505								AppKI/floxed	5	1	49	12.545
WT	5	3	21	16.854								AppKI/floxed	5	1	50	17.756
WT	5	3	22	18.244								AppKI/floxed	5	1	51	13.389
WT	5	3	23	20.691								AppKI/floxed	5	2	1	15.067
WT	5	3	24	14.308								AppKI/floxed	5	2	2	12.994
WT	5	3	25	17.717								AppKI/floxed	5	2	3	14.17
WT	5	3	26	15.455								AppKI/floxed	5	2	4	17.217
WT	5	3	27	19.593								AppKI/floxed	5	2	5	15.442
WT	5	3	28	15.492								AppKI/floxed	5	2	6	13.541
WT	5	3	29	16.214								AppKI/floxed	5	2	7	12.809
WT	5	3	30	16.483								AppKI/floxed	5	2	8	15.862
WT	5	3	31	14.192								AppKI/floxed	5	2	9	13.522
WT	5	3	32	14.004								AppKI/floxed	5	2	10	16.037
WT	5	3	33	15.123								AppKI/floxed	5	2	11	12.316
WT	5	3	34	18.904								AppKI/floxed	5	2	12	12.266
WT	5	3	35	14.043								AppKI/floxed	5	2	13	14.618
WT	5	3	36	14.592								AppKI/floxed	5	2	14	15.245
WT	5	3	37	22.912								AppKI/floxed	5	2	15	15.455
WT	5	3	38	14.192								AppKI/floxed	5	2	16	12.844
WT	5	3	39	18.286								AppKI/floxed	5	2	17	13.363
WT	5	3	40	12.525								AppKI/floxed	5	2	18	15.976
WT	5	3	41	12.257								AppKI/floxed	5	2	19	11.935
WT	5	3	42	16.222								AppKI/floxed	5	2	20	15.627
WT	5	3	43	16.939								AppKI/floxed	5	2	21	12.479
WT	5	3	44	14.65								AppKI/floxed	5	2	22	14.252
WT	5	3	45	13.843								AppKI/floxed	5	2	23	11.663
WT	5	3	46	17.651								AppKI/floxed	5	2	24	14.442
WT	5	3	47	16.587								AppKI/floxed	5	2	25	11.938
WT	5	3	48	12.198								AppKI/floxed	5	2	26	11.756
WT	5	3	49	16.281								AppKI/floxed	5	2	27	13.645
WT	5	3	50	14.414								AppKI/floxed	5	2	28	11.751
WT	5	3	51	15.108								AppKI/floxed	5	2	29	14.926
WT	5	3	52	18.284								AppKI/floxed	5	2	30	15.88
WT	5	3	53	14.368								AppKI/floxed	5	2	31	13.854
WT	5	3	54	16.104								AppKI/floxed	5	2	32	15.033
WT	5	3	55	11.67								AppKI/floxed	5	2	33	14.891
WT	5	3	56	14.32								AppKI/floxed	5	2	34	11.748
WT	5	3	57	15.459								AppKI/floxed	5	2	35	14.051
WT	5	3	58	17.493								AppKI/floxed	5	2	36	14.281
WT	5	3	59	15.162								AppKI/floxed	5	2	37	12.59
WT	5	3	60	16.907								AppKI/floxed	5	2	38	13.716
WT	5	3	61	17.594								AppKI/floxed	5	2	39	12.187
WT	5	3	62	15.646								AppKI/floxed	5	2	40	13.373
WT	5	3	63	11.33								AppKI/floxed	5	2	41	12.856
WT	5	3	64	14.346								AppKI/floxed	5	2	42	13.297
WT	5	3	65	13.365								AppKI/floxed	5	2	43	15.566
WT	5	3	66	13.377								AppKI/floxed	5	2	44	11.869
WT	5	3	67	14.672								AppKI/floxed	5	2	45	11.907
												AppKI/floxed	5	2	46	13.017
												AppKI/floxed	5	2	47	11.884
												AppKI/floxed	5	2	48	13.276
												AppKI/floxed	5	2	49	12.758
												AppKI/floxed	5	2	50	14.847
												AppKI/floxed	5	2	51	16.02
												AppKI/floxed	5	2	52	11.804
												AppKI/floxed	5	2	53	13.849
												AppKI/floxed	5	2	54	16.698
												AppKI/floxed	5	2	55	14.581
												AppKI/floxed	5	2	56	11.913
												AppKI/floxed	5	2	57	13.393
												AppKI/floxed	5	2	58	13.477
												AppKI/floxed	5	2	59	12.054
												AppKI/floxed	5	2	60	14.395
												AppKI/floxed	5	2	61	12.281
												AppKI/floxed	5	2	62	12.054
												AppKI/floxed	5	2	63	11.886
												AppKI/floxed	5	2	64	12.778
												AppKI/floxed	5	2	65	11.903
												AppKI/floxed	5	2	66	11.799
												AppKI/floxed	5	2	67	11.871
												AppKI/floxed	5	2	68	11.815
												AppKI/floxed	5	2	69	11.723
												AppKI/floxed	5	2	70	12.159
												AppKI/floxed	5	3	1	13.472
												AppKI/floxed	5	3	2	14.051
												AppKI/floxed	5	3	3	14.388
												AppKI/floxed	5	3	4	12.728
												AppKI/floxed	5	3	5	14.046
												AppKI/floxed	5	3	6	15.341
												AppKI/floxed	5	3	7	16.543
												AppKI/floxed	5	3	8	15.929
												AppKI/floxed	5	3	9	13.659
												AppKI/floxed	5	3	10	15.446
												AppKI/floxed	5	3	11	13.132
												AppKI/floxed	5	3	12	20.463
												AppKI/floxed	5	3	13	14.099
												AppKI/floxed	5	3	14	13.162
												AppKI/floxed	5	3	15	17.257
												AppKI/floxed	5	3	16	12.166
												AppKI/floxed	5	3	17	12.938
												AppKI/floxed	5	3	18	12.331
												AppKI/floxed	5	3	19	16.718
												AppKI/floxed	5	3	20	13.061
												AppKI/floxed	5	3	21	13.484
												AppKI/floxed	5	3	22	16.949
												AppKI/floxed	5	3	23	14.651
												AppKI/floxed	5	3	24	13.718
												AppKI/floxed	5	3	25	13.201
												AppKI/floxed	5	3	26	16.337
												AppKI/floxed	5	3	27	13.153
												AppKI/floxed	5	3	28	12.595
												AppKI/floxed	5	3	29	12.546
												AppKI/floxed	5	3	30	14.722
												AppKI/floxed	5	3	31	14.337
												AppKI/floxed	5	3	32	15.245
												AppKI/floxed	5	3	33	13.377
												AppKI/floxed	5	3	34	13.593
												AppKI/floxed	5	3	35	11.687
												AppKI/floxed	5	3	36	12.663
												AppKI/floxed	5	3	37	12.625
												AppKI/floxed	5	3	38	12.579
												AppKI/floxed	5	3	39	11.925
												AppKI/floxed	5	3	40	13.386

## Sheet: C
Supplementary Table S7 (C)
Number of ChAT positve cell
WT: N (mouse)= 5, n (slice)= 14, HCNP-pp floxed: N = 5, n = 14, AppKI/floxed: N = 5, n = 16, AppKI/HCNP-pp cKO: N = 5, n = 14
9-10-month-old male mice
linear mixed-effects model including mouse as a ramdom intercept
omnibus test: p = 1.000
term	estimate	SE	stat	p	CI_low	CI_high
Intercept	70.627	6.6524	10.6168	2.49015e-26	57.5886	83.6655
C(genotype)[T.AppKI/floxed]	3.31512	5.31986	0.623159	0.53318	-7.11162	13.7419
C(genotype)[T.HCNP-pp floxed]	-3.62522	5.50265	-0.658813	0.510016	-14.4102	7.15977
C(genotype)[T.WT]	8.43904	5.50189	1.53385	0.125068	-2.34445	19.2225
raw data
group	mouse	slice	number		group	mouse	slice	number		group	mouse	slice	number		group	mouse	slice	number
WT	1	1	94		HCNP-pp floxed	1	1	65		AppKI/floxed	1	1	83		AppKI/HCNP-pp cKO	1	1	100
WT	1	2	89		HCNP-pp floxed	1	2	55		AppKI/floxed	1	2	49		AppKI/HCNP-pp cKO	1	2	67
WT	1	3	93		HCNP-pp floxed	1	3	77		AppKI/floxed	1	3	92		AppKI/HCNP-pp cKO	1	3	79
WT	2	1	82		HCNP-pp floxed	2	1	76		AppKI/floxed	2	1	101		AppKI/HCNP-pp cKO	2	1	108
WT	2	2	111		HCNP-pp floxed	2	2	66		AppKI/floxed	2	2	88		AppKI/HCNP-pp cKO	2	2	81
WT	2	3	85		HCNP-pp floxed	2	3	147		AppKI/floxed	2	3	90		AppKI/HCNP-pp cKO	3	1	65
WT	3	1	72		HCNP-pp floxed	3	1	61		AppKI/floxed	3	1	72		AppKI/HCNP-pp cKO	3	2	66
WT	3	2	71		HCNP-pp floxed	3	2	66		AppKI/floxed	3	2	75		AppKI/HCNP-pp cKO	3	3	54
WT	4	1	59		HCNP-pp floxed	3	3	58		AppKI/floxed	3	3	78		AppKI/HCNP-pp cKO	4	1	42
WT	4	2	60		HCNP-pp floxed	4	1	74		AppKI/floxed	3	4	74		AppKI/HCNP-pp cKO	4	2	56
WT	4	3	67		HCNP-pp floxed	4	2	48		AppKI/floxed	4	1	51		AppKI/HCNP-pp cKO	4	3	55
WT	5	1	62		HCNP-pp floxed	4	3	48		AppKI/floxed	4	2	70		AppKI/HCNP-pp cKO	5	1	64
WT	5	2	59		HCNP-pp floxed	5	1	59		AppKI/floxed	4	3	40		AppKI/HCNP-pp cKO	5	2	61
WT	5	3	107		HCNP-pp floxed	5	2	43		AppKI/floxed	5	1	71		AppKI/HCNP-pp cKO	5	3	72
										AppKI/floxed	5	2	78
										AppKI/floxed	5	3	67

## Sheet: D
Supplementary Table S7 (D)
low ChAT positve cell count
WT: N (mouse)= 5, n (slice)= 14, HCNP-pp floxed: N = 5, n = 14, AppKI/floxed: N = 5, n = 16, AppKI/HCNP-pp cKO: N = 5, n = 14
9-10-month-old male mice
linear mixed-effects model including mouse as a ramdom intercept
omnibus test: p = 1.000
term	estimate	SE	stat	p	CI_low	CI_high
Intercept	41.756	4.87051	8.57323	1.00624e-17	32.21	51.3021
C(genotype)[T.AppKI/floxed]	1.17811	4.5127	0.261065	0.794042	-7.66662	10.0228
C(genotype)[T.HCNP-pp floxed]	-9.17357	4.66871	-1.9649	0.0494253	-18.3241	-0.0230656
C(genotype)[T.WT]	-1.25218	4.66888	-0.268196	0.788548	-10.403	7.89866
raw data
group	mouse	slice	number		group	mouse	slice	number		group	mouse	slice	number		group	mouse	slice	number
WT	1	1	57		HCNP-pp floxed	1	1	36		AppKI/floxed	1	1	54		AppKI/HCNP-pp cKO	1	1	74
WT	1	2	48		HCNP-pp floxed	1	2	31		AppKI/floxed	1	2	32		AppKI/HCNP-pp cKO	1	2	43
WT	1	3	46		HCNP-pp floxed	1	3	42		AppKI/floxed	1	3	70		AppKI/HCNP-pp cKO	1	3	41
WT	2	1	54		HCNP-pp floxed	2	1	26		AppKI/floxed	2	1	54		AppKI/HCNP-pp cKO	2	1	58
WT	2	2	70		HCNP-pp floxed	2	2	31		AppKI/floxed	2	2	56		AppKI/HCNP-pp cKO	2	2	36
WT	2	3	39		HCNP-pp floxed	2	3	92		AppKI/floxed	2	3	57		AppKI/HCNP-pp cKO	3	1	44
WT	3	1	26		HCNP-pp floxed	3	1	21		AppKI/floxed	3	1	42		AppKI/HCNP-pp cKO	3	2	44
WT	3	2	32		HCNP-pp floxed	3	2	21		AppKI/floxed	3	2	30		AppKI/HCNP-pp cKO	3	3	30
WT	4	1	26		HCNP-pp floxed	3	3	17		AppKI/floxed	3	3	33		AppKI/HCNP-pp cKO	4	1	31
WT	4	2	27		HCNP-pp floxed	4	1	38		AppKI/floxed	3	4	36		AppKI/HCNP-pp cKO	4	2	41
WT	4	3	25		HCNP-pp floxed	4	2	22		AppKI/floxed	4	1	40		AppKI/HCNP-pp cKO	4	3	33
WT	5	1	27		HCNP-pp floxed	4	3	21		AppKI/floxed	4	2	56		AppKI/HCNP-pp cKO	5	1	34
WT	5	2	29		HCNP-pp floxed	5	1	36		AppKI/floxed	4	3	30		AppKI/HCNP-pp cKO	5	2	30
WT	5	3	68		HCNP-pp floxed	5	2	27		AppKI/floxed	5	1	26		AppKI/HCNP-pp cKO	5	3	35
										AppKI/floxed	5	2	32
										AppKI/floxed	5	3	32

## Sheet: E
Supplementary Table S7 (E)
high ChAT positve cell count
WT: N (mouse)= 5, n (slice)= 14, HCNP-pp floxed: N = 5, n = 14, AppKI/floxed: N = 5, n = 16, AppKI/HCNP-pp cKO: N = 5, n = 14
9-10-month-old male mice
linear mixed-effects model including mouse as a ramdom intercept
omnibus test: p = 0.025
term	estimate	SE	stat	p	CI_low	CI_high
Intercept	28.7772	3.41359	8.43019	3.45114e-17	22.0867	35.4677
C(genotype)[T.AppKI/floxed]	2.21446	3.18753	0.694726	0.487227	-4.03298	8.4619
C(genotype)[T.HCNP-pp floxed]	5.66764	3.29527	1.71993	0.085445	-0.790975	12.1263
C(genotype)[T.WT]	9.80374	3.29451	2.97578	0.00292247	3.34661	16.2609
pairwise comparison		Holm correction		p value	significant
WT vs HCNP-pp floxed				0.628	n.s.
WT vs AppKI/floxed				0.087	n.s.
WT vs AppKI/HCNP-pp cKO				0.018	*
HCNP-pp floxed vs AppKI/floxed				0.628	n.s.
HCNP-pp floxed vs AppKI/HCNP-pp cKO				0.342	n.s.
AppKI/floxed vs AppKI/HCNP-pp cKO				0.628	n.s.
raw data
group	mouse	slice	number		group	mouse	slice	number		group	mouse	slice	number		group	mouse	slice	number
WT	1	1	37		HCNP-pp floxed	1	1	29		AppKI/floxed	1	1	29		AppKI/HCNP-pp cKO	1	1	26
WT	1	2	41		HCNP-pp floxed	1	2	24		AppKI/floxed	1	2	17		AppKI/HCNP-pp cKO	1	2	24
WT	1	3	47		HCNP-pp floxed	1	3	35		AppKI/floxed	1	3	22		AppKI/HCNP-pp cKO	1	3	38
WT	2	1	28		HCNP-pp floxed	2	1	50		AppKI/floxed	2	1	47		AppKI/HCNP-pp cKO	2	1	50
WT	2	2	41		HCNP-pp floxed	2	2	35		AppKI/floxed	2	2	32		AppKI/HCNP-pp cKO	2	2	45
WT	2	3	46		HCNP-pp floxed	2	3	55		AppKI/floxed	2	3	33		AppKI/HCNP-pp cKO	3	1	21
WT	3	1	46		HCNP-pp floxed	3	1	40		AppKI/floxed	3	1	30		AppKI/HCNP-pp cKO	3	2	22
WT	3	2	39		HCNP-pp floxed	3	2	45		AppKI/floxed	3	2	45		AppKI/HCNP-pp cKO	3	3	24
WT	4	1	33		HCNP-pp floxed	3	3	41		AppKI/floxed	3	3	45		AppKI/HCNP-pp cKO	4	1	11
WT	4	2	33		HCNP-pp floxed	4	1	36		AppKI/floxed	3	4	38		AppKI/HCNP-pp cKO	4	2	15
WT	4	3	42		HCNP-pp floxed	4	2	26		AppKI/floxed	4	1	11		AppKI/HCNP-pp cKO	4	3	22
WT	5	1	35		HCNP-pp floxed	4	3	27		AppKI/floxed	4	2	14		AppKI/HCNP-pp cKO	5	1	30
WT	5	2	30		HCNP-pp floxed	5	1	23		AppKI/floxed	4	3	10		AppKI/HCNP-pp cKO	5	2	31
WT	5	3	39		HCNP-pp floxed	5	2	16		AppKI/floxed	5	1	45		AppKI/HCNP-pp cKO	5	3	37
										AppKI/floxed	5	2	46
										AppKI/floxed	5	3	35
