# Supplementary material for: Reduction in hippocampal cholinergic neurostimulating peptide enhances memory impairment in AppNL‐G‐F KI mice
Source: Alzheimers Dement. 2026 Jun 3;22(6):e71531. doi: 10.1002/alz.71531 (PMC13240342; doi:10.1002/alz.71531)
Supplement: Supplementary file 8 — Supporting Information: alz71531‐sup‐0008‐tableS8.xlsx [file ALZ-22-e71531-s002.xlsx]

## Sheet: B
Supplementary Table S8 (B)
ELISA for Aβ
9-10-month-old male mice
each group N=8
When ELISA plates from different lots were used, several identical mouse samples were measured across plates. Batch effects were corrected using these shared samples, and the corrected values were used for the final integrated analysis
soluble Aβ40						insoluble Aβ40						soluble Aβ42						insoluble Aβ42
Kruskal-Wallis test; χ²(3) = 24.37, P<0.001						Kruskal-Wallis test; χ²(3) =23.74 , P<0.001						Kruskal-Wallis test; χ²(3) = 26.59, P<0.001						Kruskal-Wallis test; χ²(3) = 27.22, P<0.001
post hoc Mann-Whitney U test adjusted by Holm method			p value	significant		post hoc Mann-Whitney U test adjusted by Holm method			p value	significant		post hoc Mann-Whitney U test adjusted by Holm method			p value	significant		post hoc Mann-Whitney U test adjusted by Holm method			p value	significant
WT vs HCNP-pp floxed			1	n.s.		WT vs HCNP-pp floxed			1	n.s.		WT vs HCNP-pp floxed			1	n.s.		WT vs HCNP-pp floxed			1	n.s.
WT vs AppKI/floxed			0.004	**		WT vs AppKI/floxed			0.005	**		WT vs AppKI/floxed			0.003	**		WT vs AppKI/floxed			0.003	**
WT vs AppKI/HCNP-pp cKO			0.004	**		WT vs AppKI/HCNP-pp cKO			0.005	**		WT vs AppKI/HCNP-pp cKO			0.003	**		WT vs AppKI/HCNP-pp cKO			0.003	**
HCNP-pp floxed vs AppKI/floxed			0.005	**		HCNP-pp floxed vs AppKI/floxed			<0.001	**		HCNP-pp floxed vs AppKI/floxed			0.003	**		HCNP-pp floxed vs AppKI/floxed			0.003	**
HCNP-pp floxed vs AppKI/HCNP-pp cKO			0.005	**		HCNP-pp floxed vs AppKI/HCNP-pp cKO			<0.001	**		HCNP-pp floxed vs AppKI/HCNP-pp cKO			0.003	**		HCNP-pp floxed vs AppKI/HCNP-pp cKO			0.003	**
AppKI/floxed vs AppKI/HCNP-pp cKO			1	n.s.		AppKI/floxed vs AppKI/HCNP-pp cKO			1	n.s.		AppKI/floxed vs AppKI/HCNP-pp cKO			1	n.s.		AppKI/floxed vs AppKI/HCNP-pp cKO			1	n.s.
raw data						raw data						raw data						raw data
plate 1						plate 1						plate 1						plate 1
group	mouse	soluble Aβ40	(pmol/g)			group	mouse	insoluble Aβ40	(pmol/g)			group	mouse	soluble Aβ42	(pmol/g)			group	mouse	insoluble Aβ42	(pmol/g)
WT	1	0				WT	1	201.471				WT	1	0				WT	1	0
WT	2	0				WT	2	38.044				WT	2	0				WT	2	0
WT	3	0				WT	3	0				WT	3	0				WT	3	0
WT	4	0				WT	4	0				WT	4	0				WT	4	0
WT	5	0				WT	5	0				WT	5	0				WT	5	0
HCNP-pp floxed	1	0				HCNP-pp floxed	1	150.602				HCNP-pp floxed	1	0				HCNP-pp floxed	1	0
HCNP-pp floxed	2	2.196				HCNP-pp floxed	2	51.7228				HCNP-pp floxed	2	0				HCNP-pp floxed	2	0
HCNP-pp floxed	3	0				HCNP-pp floxed	3	19.8598				HCNP-pp floxed	3	0				HCNP-pp floxed	3	0
HCNP-pp floxed	4	0				HCNP-pp floxed	4	265.088				HCNP-pp floxed	4	0				HCNP-pp floxed	4	0
HCNP-pp floxed	5	4.902				HCNP-pp floxed	5	0				HCNP-pp floxed	5	0				HCNP-pp floxed	5	0
AppKI/floxed	1	16.5345				AppKI/floxed	1	3535.33				AppKI/floxed	1	56.8695				AppKI/floxed	1	70010.3
AppKI/floxed	2	19.2395				AppKI/floxed	2	3548.91				AppKI/floxed	2	46.0385				AppKI/floxed	2	78907.2
AppKI/floxed	3	7.9175				AppKI/floxed	3	3111.4				AppKI/floxed	3	23.184				AppKI/floxed	3	74365.6
AppKI/floxed	4	13.3715				AppKI/floxed	4	2647.89				AppKI/floxed	4	24.873				AppKI/floxed	4	70424.4
AppKI/floxed	5	8.7235				AppKI/floxed	5	3501.17				AppKI/floxed	5	6.8875				AppKI/floxed	5	77299
AppKI/HCNP-pp cKO	1	17.496				AppKI/HCNP-pp cKO	1	3065.91				AppKI/HCNP-pp cKO	1	43.5545				AppKI/HCNP-pp cKO	1	74517.4
AppKI/HCNP-pp cKO	2	25.856				AppKI/HCNP-pp cKO	2	4806.57				AppKI/HCNP-pp cKO	2	55.28				AppKI/HCNP-pp cKO	2	97777.9
AppKI/HCNP-pp cKO	3	20.797				AppKI/HCNP-pp cKO	3	3535.77				AppKI/HCNP-pp cKO	3	57.466				AppKI/HCNP-pp cKO	3	80743.2
AppKI/HCNP-pp cKO	4	7.9795				AppKI/HCNP-pp cKO	4	3741.68				AppKI/HCNP-pp cKO	4	15.433				AppKI/HCNP-pp cKO	4	80639.7
AppKI/HCNP-pp cKO	5	16.461				AppKI/HCNP-pp cKO	5	3987.66				AppKI/HCNP-pp cKO	5	14.241				AppKI/HCNP-pp cKO	5	78313.7
plate2						plate2						plate2						plate2
group	mouse	soluble Aβ40	adjusted	(pmol/g)		group	mouse	insoluble Aβ40	adjusted	(pmol/g)		group	mouse	soluble Aβ42	adjusted	(pmol/g)		group	mouse	insoluble Aβ42	adjusted	(pmol/g)
WT	6	2.4545	1.03485			WT	6	324.241	310.221			WT	6	0	0			WT	6	0	0
WT	7	0	0			WT	7	278.128	266.102			WT	7	0	0			WT	7	0	0
WT	8	0.146	0.0615554			WT	8	299.743	286.783			WT	8	0	0			WT	8	0	0
HCNP-pp floxed	6	1.541	0.649704			HCNP-pp floxed	6	205.257	196.382			HCNP-pp floxed	6	0	0			HCNP-pp floxed	6	0	0
HCNP-pp floxed	7	2.34	0.986572			HCNP-pp floxed	7	207.977	198.984			HCNP-pp floxed	7	0	0			HCNP-pp floxed	7	0	0
HCNP-pp floxed	8	0	0			HCNP-pp floxed	8	208.523	199.507			HCNP-pp floxed	8	0	0			HCNP-pp floxed	8	0	0
AppKI/floxed	6	65.9385	27.8005			AppKI/floxed	6	2781.83	2661.55			AppKI/floxed	6	489.971	195.283			AppKI/floxed	6	66324.9	57489.3
AppKI/floxed	7	25.4495	10.7298			AppKI/floxed	7	2892.36	2767.3			AppKI/floxed	7	119.416	47.5944			AppKI/floxed	7	75033.8	65038
AppKI/floxed	8	29.8965	12.6047			AppKI/floxed	8	2854.53	2731.1			AppKI/floxed	8	135.541	54.021			AppKI/floxed	8	67151	58205.3
AppKI/HCNP-pp cKO	6	39.482	16.6461			AppKI/HCNP-pp cKO	6	3088.67	2955.12			AppKI/HCNP-pp cKO	6	213.989	85.2877			AppKI/HCNP-pp cKO	6	81747.5	70857.3
AppKI/HCNP-pp cKO	7	24.6095	10.3757			AppKI/HCNP-pp cKO	7	3356.09	3210.97			AppKI/HCNP-pp cKO	7	95.62	38.1103			AppKI/HCNP-pp cKO	7	70756.3	61330.4
AppKI/HCNP-pp cKO	8	28.555	12.0391			AppKI/HCNP-pp cKO	8	2251.38	2154.03			AppKI/HCNP-pp cKO	8	108.553	43.2651			AppKI/HCNP-pp cKO	8	74746.7	64789.2
AppKI/floxed	1	49.705	for bridging			AppKI/floxed	1	3759.73	for bridging			AppKI/floxed	1	145.504	for bridging			AppKI/floxed	1	86837	for bridging
AppKI/floxed	2	35.1455	for bridging			AppKI/floxed	2	3644.68	for bridging			AppKI/floxed	2	112.695	for bridging			AppKI/floxed	2	84967.8	for bridging
