# Supplementary material for: Reduction in hippocampal cholinergic neurostimulating peptide enhances memory impairment in AppNL‐G‐F KI mice
Source: Alzheimers Dement. 2026 Jun 3;22(6):e71531. doi: 10.1002/alz.71531 (PMC13240342; doi:10.1002/alz.71531)
Supplement: Supplementary file 9 — Supporting Information: alz71531‐sup‐0009‐tableS9.xlsx [file ALZ-22-e71531-s006.xlsx]

## Sheet: D
Supplementary Table S9 (D)
SV2A puncta
9-12-month-old male mice
each group N (mouse)=3, n (slice) =9
linear mixed-effects model including mouse as a ramdom intercept
omnibus likelifood-ratio test: p = 0.946
term	coef	SE
Intercept	65327	12629
C(group)[T.HCNP-pp floxed]	-7969.33	17860
C(group)[T.AppKI/floxed]	2539.78	17860
C(group)[T.AppKI/HCNP-pp cKO]	-1587.22	17860
Group Var	1.68418	1.00875
raw data
group	mouse	slice	number of SV2A puncta
WT	1	1	35636
WT	1	2	39304
WT	1	3	42756
WT	2	1	57223
WT	2	2	42354
WT	2	3	38750
WT	3	1	150955
WT	3	2	80916
WT	3	3	100049
HCNP-pp floxed	1	1	41208
HCNP-pp floxed	1	2	36330
HCNP-pp floxed	1	3	38267
HCNP-pp floxed	2	1	41889
HCNP-pp floxed	2	2	30557
HCNP-pp floxed	2	3	53410
HCNP-pp floxed	3	1	71508
HCNP-pp floxed	3	2	90479
HCNP-pp floxed	3	3	112571
AppKI/floxed	1	1	74584
AppKI/floxed	1	2	72484
AppKI/floxed	1	3	66004
AppKI/floxed	2	1	66543
AppKI/floxed	2	2	57446
AppKI/floxed	2	3	58405
AppKI/floxed	3	1	75332
AppKI/floxed	3	2	94469
AppKI/floxed	3	3	45534
AppKI/HCNP-pp cKO	1	1	50759
AppKI/HCNP-pp cKO	1	2	64792
AppKI/HCNP-pp cKO	1	3	47337
AppKI/HCNP-pp cKO	2	1	42994
AppKI/HCNP-pp cKO	2	2	54199
AppKI/HCNP-pp cKO	2	3	53162
AppKI/HCNP-pp cKO	3	1	75977
AppKI/HCNP-pp cKO	3	2	93941
AppKI/HCNP-pp cKO	3	3	90497

## Sheet: E
Supplementary Table S9 (E)
PSD95 puncta
9-12-month-old male mice
each group N (mouse)=3, n (slice) =9
linear mixed-effects model including mouse as a ramdom intercept
omnibus likelifood-ratio test: p = 0.874
term	coef	SE
Intercept	89781	9301.44
C(group)[T.HCNP-pp floxed]	3695	13154.2
C(group)[T.AppKI/floxed]	-2891.89	13154.2
C(group)[T.AppKI/HCNP-pp cKO]	-7062	13154.2
Group Var	0.242056	0.287694
raw data
group	mouse	slice	number of PSD95 puncta
WT	1	1	75639
WT	1	2	80051
WT	1	3	76449
WT	2	1	84799
WT	2	2	70774
WT	2	3	63332
WT	3	1	162687
WT	3	2	98049
WT	3	3	96249
HCNP-pp floxed	1	1	107316
HCNP-pp floxed	1	2	90810
HCNP-pp floxed	1	3	84660
HCNP-pp floxed	2	1	104802
HCNP-pp floxed	2	2	46523
HCNP-pp floxed	2	3	73503
HCNP-pp floxed	3	1	88489
HCNP-pp floxed	3	2	108926
HCNP-pp floxed	3	3	136255
AppKI/floxed	1	1	42880
AppKI/floxed	1	2	105996
AppKI/floxed	1	3	95267
AppKI/floxed	2	1	52550
AppKI/floxed	2	2	98398
AppKI/floxed	2	3	107613
AppKI/floxed	3	1	92809
AppKI/floxed	3	2	97565
AppKI/floxed	3	3	88924
AppKI/HCNP-pp cKO	1	1	103266
AppKI/HCNP-pp cKO	1	2	116571
AppKI/HCNP-pp cKO	1	3	104991
AppKI/HCNP-pp cKO	2	1	49659
AppKI/HCNP-pp cKO	2	2	71234
AppKI/HCNP-pp cKO	2	3	66034
AppKI/HCNP-pp cKO	3	1	74263
AppKI/HCNP-pp cKO	3	2	88028
AppKI/HCNP-pp cKO	3	3	70425

## Sheet: F
Supplementary Table S9 (F)
Colocalized puncta
9-12-month-old male mice
each group N (mouse)=3, n (slice) =9
linear mixed-effects model including mouse as a ramdom intercept
omnibus likelifood-ratio test: p = 1.000
term	coef	SE
Intercept	53054.4	11291.4
C(group)[T.HCNP-pp floxed]	865.111	13787.6
C(group)[T.AppKI/floxed]	-4668.89	11568
C(group)[T.AppKI/HCNP-pp cKO]	-7641.22	13957.2
raw data
group	mouse	slice	number of colocalized puncta
WT	1	1	39725
WT	1	2	44192
WT	1	3	41464
WT	2	1	49224
WT	2	2	35657
WT	2	3	32253
WT	3	1	124413
WT	3	2	54374
WT	3	3	56188
HCNP-pp floxed	1	1	59501
HCNP-pp floxed	1	2	52543
HCNP-pp floxed	1	3	44360
HCNP-pp floxed	2	1	54693
HCNP-pp floxed	2	2	21957
HCNP-pp floxed	2	3	41923
HCNP-pp floxed	3	1	47011
HCNP-pp floxed	3	2	70380
HCNP-pp floxed	3	3	92908
AppKI/floxed	1	1	14185
AppKI/floxed	1	2	60729
AppKI/floxed	1	3	55802
AppKI/floxed	2	1	21164
AppKI/floxed	2	2	60374
AppKI/floxed	2	3	63208
AppKI/floxed	3	1	53219
AppKI/floxed	3	2	56499
AppKI/floxed	3	3	50290
AppKI/HCNP-pp cKO	1	1	58143
AppKI/HCNP-pp cKO	1	2	69484
AppKI/HCNP-pp cKO	1	3	60289
AppKI/HCNP-pp cKO	2	1	23043
AppKI/HCNP-pp cKO	2	2	36735
AppKI/HCNP-pp cKO	2	3	33837
AppKI/HCNP-pp cKO	3	1	39116
AppKI/HCNP-pp cKO	3	2	49711
AppKI/HCNP-pp cKO	3	3	38361
