# Supplementary material for: Reduction in hippocampal cholinergic neurostimulating peptide enhances memory impairment in AppNL‐G‐F KI mice
Source: Alzheimers Dement. 2026 Jun 3;22(6):e71531. doi: 10.1002/alz.71531 (PMC13240342; doi:10.1002/alz.71531)
Supplement: Supplementary file 10 — Supporting Information: alz71531‐sup‐0010‐tableS10.xlsx [file ALZ-22-e71531-s011.xlsx]

## Sheet: B
Supplementary Table S10 (B)
GFAP positive are (%) of hippocampus
9-10-month-old male mice
each group N (mouse)=4, slice =12, n (left and right) =24
linear mixed-effects model including mouse as a ramdom intercept
omnibus likelifood-ratio test: p < 0.001
pairwise comparison		Holm adjusted		p value	significant
WT vs HCNP-pp floxed				1	n.s.
WT vs AppKI/floxed				<0.001	**
WT vs AppKI/HCNP-pp cKO				<0.001	**
HCNP-pp floxed vs AppKI/floxed				<0.001	**
HCNP-pp floxed vs AppKI/HCNP-pp cKO				<0.001	**
AppKI/floxed vs AppKI/HCNP-pp cKO				1	n.s.
raw data
group	mouse	slice	L or R	GFAP positive area (%)		group	mouse	slice	L or R	GFAP positive area (%)		group	mouse	slice	L or R	GFAP positive area (%)		group	mouse	slice	L or R	GFAP positive area (%)
WT	1	1	Left	0.77		HCNP-pp floxed	1	1	Left	0.87		AppKI/floxed	1	1	Left	4.58		AppKI/HCNP-pp cKO	1	1	Left	3.05
WT	1	1	Right	0.37		HCNP-pp floxed	1	1	Right	0.67		AppKI/floxed	1	1	Right	3.07		AppKI/HCNP-pp cKO	1	1	Right	2.69
WT	1	2	Left	0.71		HCNP-pp floxed	1	2	Left	1.06		AppKI/floxed	1	2	Left	4.7		AppKI/HCNP-pp cKO	1	2	Left	3.26
WT	1	2	Right	0.68		HCNP-pp floxed	1	2	Right	0.7		AppKI/floxed	1	2	Right	2.9		AppKI/HCNP-pp cKO	1	2	Right	3.29
WT	1	3	Left	0.81		HCNP-pp floxed	1	3	Left	0.69		AppKI/floxed	1	3	Left	6.36		AppKI/HCNP-pp cKO	1	3	Left	3.79
WT	1	3	Right	0.63		HCNP-pp floxed	1	3	Right	0.56		AppKI/floxed	1	3	Right	3.85		AppKI/HCNP-pp cKO	1	3	Right	2.87
WT	2	1	Left	2.51		HCNP-pp floxed	2	1	Left	1.15		AppKI/floxed	2	1	Left	7.11		AppKI/HCNP-pp cKO	2	1	Left	8.57
WT	2	1	Right	1.25		HCNP-pp floxed	2	1	Right	1.41		AppKI/floxed	2	1	Right	5.9		AppKI/HCNP-pp cKO	2	1	Right	8.19
WT	2	2	Left	1.81		HCNP-pp floxed	2	2	Left	1.01		AppKI/floxed	2	2	Left	4.9		AppKI/HCNP-pp cKO	2	2	Left	6.58
WT	2	2	Right	1.14		HCNP-pp floxed	2	2	Right	1.27		AppKI/floxed	2	2	Right	5.54		AppKI/HCNP-pp cKO	2	2	Right	6.89
WT	2	3	Left	1.46		HCNP-pp floxed	2	3	Left	1.22		AppKI/floxed	2	3	Left	5.3		AppKI/HCNP-pp cKO	2	3	Left	7.21
WT	2	3	Right	1.14		HCNP-pp floxed	2	3	Right	1.47		AppKI/floxed	2	3	Right	6.4		AppKI/HCNP-pp cKO	2	3	Right	7.29
WT	3	1	Left	0.62		HCNP-pp floxed	3	1	Left	0.78		AppKI/floxed	3	1	Left	1.92		AppKI/HCNP-pp cKO	3	1	Left	2.76
WT	3	1	Right	0.69		HCNP-pp floxed	3	1	Right	0.72		AppKI/floxed	3	1	Right	1.93		AppKI/HCNP-pp cKO	3	1	Right	2.79
WT	3	2	Left	0.91		HCNP-pp floxed	3	2	Left	0.78		AppKI/floxed	3	2	Left	1.99		AppKI/HCNP-pp cKO	3	2	Left	3.42
WT	3	2	Right	0.97		HCNP-pp floxed	3	2	Right	0.7		AppKI/floxed	3	2	Right	1.29		AppKI/HCNP-pp cKO	3	2	Right	2.8
WT	3	3	Left	0.83		HCNP-pp floxed	3	3	Left	0.93		AppKI/floxed	3	3	Left	2.37		AppKI/HCNP-pp cKO	3	3	Left	3.49
WT	3	3	Right	0.93		HCNP-pp floxed	3	3	Right	0.88		AppKI/floxed	3	3	Right	2.85		AppKI/HCNP-pp cKO	3	3	Right	2.7
WT	4	1	Left	1		HCNP-pp floxed	4	1	Left	1.77		AppKI/floxed	4	1	Left	4.5		AppKI/HCNP-pp cKO	4	1	Left	3.94
WT	4	1	Right	1.05		HCNP-pp floxed	4	1	Right	1.42		AppKI/floxed	4	1	Right	5.07		AppKI/HCNP-pp cKO	4	1	Right	4
WT	4	2	Left	1.12		HCNP-pp floxed	4	2	Left	1.66		AppKI/floxed	4	2	Left	5.18		AppKI/HCNP-pp cKO	4	2	Left	5
WT	4	2	Right	1.3		HCNP-pp floxed	4	2	Right	1.18		AppKI/floxed	4	2	Right	6.09		AppKI/HCNP-pp cKO	4	2	Right	4.21
WT	4	3	Left	1.2		HCNP-pp floxed	4	3	Left	1.71		AppKI/floxed	4	3	Left	5.83		AppKI/HCNP-pp cKO	4	3	Left	4.74
WT	4	3	Right	1.08		HCNP-pp floxed	4	3	Right	1.56		AppKI/floxed	4	3	Right	3.62		AppKI/HCNP-pp cKO	4	3	Right	4.7

## Sheet: D
Supplementary Table S10 (D)
Iba1 positive are (%) of hippocampus
9-10-month-old male mice
each group N (mouse)=3, slice =12, n (left and right) =18
linear mixed-effects model including mouse as a ramdom intercept
omnibus likelifood-ratio test: p < 0.001
pairwise comparison		Holm adjusted		p value	significant
WT vs HCNP-pp floxed				0.785	n.s.
WT vs AppKI/floxed				<0.001	**
WT vs AppKI/HCNP-pp cKO				<0.001	**
HCNP-pp floxed vs AppKI/floxed				<0.001	**
HCNP-pp floxed vs AppKI/HCNP-pp cKO				<0.001	**
AppKI/floxed vs AppKI/HCNP-pp cKO				0.785	n.s.
raw data
group	mouse	slice	L or R	Iba1 positive area (%)		group	mouse	slice	L or R	Iba1 positive area (%)		group	mouse	slice	L or R	Iba1 positive area (%)		group	mouse	slice	L or R	Iba1 positive area (%)
WT	1	1	Left	0.57		HCNP-pp floxed	1	1	Left	0.82		AppKI/floxed	1	1	Left	1.95		AppKI/HCNP-pp cKO	1	1	Left	2.09
WT	1	1	Right	0.08		HCNP-pp floxed	1	1	Right	0.6		AppKI/floxed	1	1	Right	1.13		AppKI/HCNP-pp cKO	1	1	Right	1.06
WT	1	2	Left	0.62		HCNP-pp floxed	1	2	Left	1.72		AppKI/floxed	1	2	Left	4.21		AppKI/HCNP-pp cKO	1	2	Left	2.1
WT	1	2	Right	0.32		HCNP-pp floxed	1	2	Right	0.56		AppKI/floxed	1	2	Right	2.15		AppKI/HCNP-pp cKO	1	2	Right	1.82
WT	1	3	Left	0.75		HCNP-pp floxed	1	3	Left	0.77		AppKI/floxed	1	3	Left	2.85		AppKI/HCNP-pp cKO	1	3	Left	2.3
WT	1	3	Right	0.6		HCNP-pp floxed	1	3	Right	0.47		AppKI/floxed	1	3	Right	2.65		AppKI/HCNP-pp cKO	1	3	Right	1.69
WT	2	1	Left	0.95		HCNP-pp floxed	2	1	Left	0.39		AppKI/floxed	2	1	Left	2.29		AppKI/HCNP-pp cKO	2	1	Left	2.6
WT	2	1	Right	0.33		HCNP-pp floxed	2	1	Right	0.93		AppKI/floxed	2	1	Right	1.88		AppKI/HCNP-pp cKO	2	1	Right	2.91
WT	2	2	Left	0.49		HCNP-pp floxed	2	2	Left	0.85		AppKI/floxed	2	2	Left	1.39		AppKI/HCNP-pp cKO	2	2	Left	1.84
WT	2	2	Right	0.34		HCNP-pp floxed	2	2	Right	0.93		AppKI/floxed	2	2	Right	2.54		AppKI/HCNP-pp cKO	2	2	Right	1.72
WT	2	3	Left	0.39		HCNP-pp floxed	2	3	Left	0.41		AppKI/floxed	2	3	Left	2.44		AppKI/HCNP-pp cKO	2	3	Left	2
WT	2	3	Right	0.69		HCNP-pp floxed	2	3	Right	0.57		AppKI/floxed	2	3	Right	1.89		AppKI/HCNP-pp cKO	2	3	Right	1.91
WT	3	1	Left	0.34		HCNP-pp floxed	3	1	Left	0.45		AppKI/floxed	3	1	Left	1.63		AppKI/HCNP-pp cKO	3	1	Left	1.15
WT	3	1	Right	0.19		HCNP-pp floxed	3	1	Right	0.3		AppKI/floxed	3	1	Right	1.29		AppKI/HCNP-pp cKO	3	1	Right	1.3
WT	3	2	Left	0.52		HCNP-pp floxed	3	2	Left	0.46		AppKI/floxed	3	2	Left	1.05		AppKI/HCNP-pp cKO	3	2	Left	1.74
WT	3	2	Right	0.42		HCNP-pp floxed	3	2	Right	0.48		AppKI/floxed	3	2	Right	1.48		AppKI/HCNP-pp cKO	3	2	Right	1.22
WT	3	3	Left	0.4		HCNP-pp floxed	3	3	Left	0.66		AppKI/floxed	3	3	Left	1.47		AppKI/HCNP-pp cKO	3	3	Left	1.1
WT	3	3	Right	0.54		HCNP-pp floxed	3	3	Right	0.8		AppKI/floxed	3	3	Right	1.42		AppKI/HCNP-pp cKO	3	3	Right	1.62

## Sheet: F
Supplementary Table S10 (F)
GFAP positive volume (%) of CA1
9-12-month-old male mice
each group N (mouse)=3, n (slice) =9
linear mixed-effects model including mouse as a ramdom intercept
omnibus likelifood-ratio test: p = 0.016
pairwise comparison		Holm adjusted		p value	significant
WT vs HCNP-pp floxed				0.975	n.s.
WT vs AppKI/floxed				0.009	**
WT vs AppKI/HCNP-pp cKO				0.048	*
HCNP-pp floxed vs AppKI/floxed				0.008	**
HCNP-pp floxed vs AppKI/HCNP-pp cKO				0.048	*
AppKI/floxed vs AppKI/HCNP-pp cKO				0.975	n.s.
raw data
group	mouse	slice	GFAP positive volume (%)			group	mouse	slice	GFAP positive volume (%)		group	mouse	slice	GFAP positive volume (%)		group	mouse	slice	GFAP positive volume (%)
WT	1	1	6.06135			HCNP-pp floxed	1	1	4.59438		AppKI/floxed	1	1	14.0883		AppKI/HCNP-pp cKO	1	1	5.23487
WT	1	2	4.69507			HCNP-pp floxed	1	2	4.41888		AppKI/floxed	1	2	16.2899		AppKI/HCNP-pp cKO	1	2	7.04036
WT	1	3	5.73346			HCNP-pp floxed	1	3	3.78561		AppKI/floxed	1	3	7.34919		AppKI/HCNP-pp cKO	1	3	7.0822
WT	2	1	5.08946			HCNP-pp floxed	2	1	3.1637		AppKI/floxed	2	1	12.7753		AppKI/HCNP-pp cKO	2	1	14.7751
WT	2	2	5.66571			HCNP-pp floxed	2	2	4.6052		AppKI/floxed	2	2	8.50427		AppKI/HCNP-pp cKO	2	2	12.1201
WT	2	3	5.44956			HCNP-pp floxed	2	3	2.81775		AppKI/floxed	2	3	9.8593		AppKI/HCNP-pp cKO	2	3	17.783
WT	3	1	9.5585			HCNP-pp floxed	3	1	9.23037		AppKI/floxed	3	1	25.7883		AppKI/HCNP-pp cKO	3	1	11.9863
WT	3	2	6.11319			HCNP-pp floxed	3	2	8.47715		AppKI/floxed	3	2	17.923		AppKI/HCNP-pp cKO	3	2	25.7354
WT	3	3	5.49547			HCNP-pp floxed	3	3	10.3515		AppKI/floxed	3	3	17.2571		AppKI/HCNP-pp cKO	3	3	11.0916

## Sheet: H
Supplementary Table S10 (F)
Iba1 positive volume (%) of CA1
9-12-month-old male mice
each group N (mouse)=3, n (slice) =9
linear mixed-effects model including mouse as a ramdom intercept
omnibus likelifood-ratio test: p =0.015
pairwise comparison		Holm adjusted		p value	significant
WT vs HCNP-pp floxed				0.872	n.s.
WT vs AppKI/floxed				0.003	**
WT vs AppKI/HCNP-pp cKO				0.28	n.s.
HCNP-pp floxed vs AppKI/floxed				0.002	**
HCNP-pp floxed vs AppKI/HCNP-pp cKO				0.28	n.s.
AppKI/floxed vs AppKI/HCNP-pp cKO				0.28	n.s.
raw data
group	mouse	slice	Iba1 positive volume (%)			group	mouse	slice	Iba1 positive volume (%)		group	mouse	slice	GFAP positive volume (%)		group	mouse	slice	GFAP positive volume (%)
WT	1	1	3.23741			HCNP-pp floxed	1	1	5.01138		AppKI/floxed	1	1	5.77878		AppKI/HCNP-pp cKO	1	1	6.23035
WT	1	2	5.42947			HCNP-pp floxed	1	2	3.99008		AppKI/floxed	1	2	7.50341		AppKI/HCNP-pp cKO	1	2	4.64138
WT	1	3	6.61965			HCNP-pp floxed	1	3	3.73055		AppKI/floxed	1	3	4.90425		AppKI/HCNP-pp cKO	1	3	3.80104
WT	2	1	2.89248			HCNP-pp floxed	2	1	1.52887		AppKI/floxed	2	1	10.6496		AppKI/HCNP-pp cKO	2	1	4.39071
WT	2	2	2.759			HCNP-pp floxed	2	2	2.07567		AppKI/floxed	2	2	7.84548		AppKI/HCNP-pp cKO	2	2	3.65159
WT	2	3	2.81511			HCNP-pp floxed	2	3	1.93527		AppKI/floxed	2	3	11.0574		AppKI/HCNP-pp cKO	2	3	17.783
WT	3	1	6.72997			HCNP-pp floxed	3	1	5.26284		AppKI/floxed	3	1	12.2647		AppKI/HCNP-pp cKO	3	1	7.87542
WT	3	2	5.78318			HCNP-pp floxed	3	2	6.52501		AppKI/floxed	3	2	10.6374		AppKI/HCNP-pp cKO	3	2	5.07447
WT	3	3	2.78059			HCNP-pp floxed	3	3	6.97551		AppKI/floxed	3	3	11.0018		AppKI/HCNP-pp cKO	3	3	6.26137
